# Supplementary material for: Non-coding structural variation differentially impacts attention-deficit hyperactivity disorder (ADHD) gene networks in African American vs Caucasian children
Source: Sci Rep. 2020 Sep 17;10:15252. doi: 10.1038/s41598-020-71307-0 (PMC7499198; doi:10.1038/s41598-020-71307-0)
Supplement: Supplementary file 2 — Supplementary Table 1. [file 41598_2020_71307_MOESM2_ESM.xlsx]

## Sheet: supplementaryTable_1
Patient_ID	ict9_code	ict9_name	ethnicity	phenotype
0000258099	213.4	BEN NEO LONG BONES ARM	EA	non-ADHD
0000258099	732.0	JUV OSTEOCHONDROS SPINE	EA	non-ADHD
0004812935	009.0	Infectious colitis, enteritis, and gastroenteritis	EA	ADHD
0004812935	078.10	Verruca	EA	ADHD
0004812935	079.99	Unspecified viral infection, in conditions classified elsewhere and of unspecified site	EA	ADHD
0004812935	079.99	UNSPECIFIED VIRAL INFECTION	EA	ADHD
0004812935	079.99	Viral syndrome	EA	ADHD
0004812935	079.99	UNSPECIFIED VIRAL INFECTIONS	EA	ADHD
0004812935	216.9	Hairy nevus	EA	ADHD
0004812935	272.0	Hypercholesterolemia	EA	ADHD
0004812935	285.9	Anemia	EA	ADHD
0004812935	310.2	Post concussive syndrome	EA	ADHD
0004812935	314.01	Attention deficit disorder with hyperactivity(314.01)	EA	ADHD
0004812935	314.01	ADD (attention deficit disorder with hyperactivity)	EA	ADHD
0004812935	327.23	OBSTRUCTIVE SLEEP APNEA, ADULT & PED	EA	ADHD
0004812935	327.23	OBSTRUCTIVE SLEEP APNEA (ADULT) (PEDIATRIC)	EA	ADHD
0004812935	346.90	Migraines	EA	ADHD
0004812935	368.8	Blurry vision	EA	ADHD
0004812935	380.22	Other acute otitis externa	EA	ADHD
0004812935	380.22	ACUTE OTITIS EXTERNA NEC	EA	ADHD
0004812935	380.4	Impacted cerumen	EA	ADHD
0004812935	381.10	Simple or unspecified chronic serous otitis media	EA	ADHD
0004812935	381.10	CHR SEROUS OM SIMP/NOS	EA	ADHD
0004812935	381.4	NONSUPP OTITIS MEDIA NOS	EA	ADHD
0004812935	381.4	Nonsuppurative otitis media, not specified as acute or chronic	EA	ADHD
0004812935	381.81	Dysfunction of eustachian tube	EA	ADHD
0004812935	381.81	DYSFUNCT EUSTACHIAN TUBE	EA	ADHD
0004812935	382.00	ACUTE SUPP OTITIS MEDIA NOS	EA	ADHD
0004812935	382.00	Right acute suppurative otitis media	EA	ADHD
0004812935	382.00	Acute suppurative otitis media without spontaneous rupture of eardrum	EA	ADHD
0004812935	382.9	OTITIS MEDIA NOS	EA	ADHD
0004812935	382.9	Chronic otitis media of both ears	EA	ADHD
0004812935	388.70	OTALGIA NOS	EA	ADHD
0004812935	388.70	Otalgia, unspecified	EA	ADHD
0004812935	389.00	Unspecified conductive hearing loss	EA	ADHD
0004812935	389.03	CONDUC HEAR LOSS MID EAR	EA	ADHD
0004812935	389.03	Conductive hearing loss, middle ear	EA	ADHD
0004812935	389.06	Conductive hearing loss of both ears	EA	ADHD
0004812935	389.06	Conductive hearing loss, bilateral	EA	ADHD
0004812935	389.9	Unspecified hearing loss	EA	ADHD
0004812935	389.9	Hearing loss of both ears	EA	ADHD
0004812935	462	Acute pharyngitis	EA	ADHD
0004812935	462	Pharyngitis	EA	ADHD
0004812935	465.9	Viral URI with cough	EA	ADHD
0004812935	465.9	Acute upper respiratory infections of unspecified site	EA	ADHD
0004812935	465.9	URI (upper respiratory infection)	EA	ADHD
0004812935	465.9	ACUTE URI NOS	EA	ADHD
0004812935	477.9	Allergic rhinitis	EA	ADHD
0004812935	477.9	Seasonal allergies	EA	ADHD
0004812935	478.19	Nasal congestion	EA	ADHD
0004812935	486	Pneumonia	EA	ADHD
0004812935	493.00	EXTRINSIC ASTHMA W/O STATUS ASTHMATICUS	EA	ADHD
0004812935	493.90	ASTHMA	EA	ADHD
0004812935	493.90	Mild intermittent asthma	EA	ADHD
0004812935	493.90	UNSPECIFIED ASTHMA	EA	ADHD
0004812935	493.92	ASTHMA UNSPECIFIED WITH EXAC	EA	ADHD
0004812935	493.92	UNSPECIFIED ASTHMA	EA	ADHD
0004812935	493.92	Unspecified asthma, with exacerbation	EA	ADHD
0004812935	519.1	TRACHEA/BRONCHUS DIS NEC	EA	ADHD
0004812935	530.81	ESOPHAGEAL REFLUX	EA	ADHD
0004812935	558.9	NONINF GASTROENTERIT NEC	EA	ADHD
0004812935	684	Impetigo	EA	ADHD
0004812935	691.8	Other atopic dermatitis and related conditions	EA	ADHD
0004812935	691.8	OTHER ATOPIC DERMATITIS	EA	ADHD
0004812935	692.9	DERMATITIS NOS	EA	ADHD
0004812935	723.1	Cervical spine pain	EA	ADHD
0004812935	737.30	Scoliosis (and kyphoscoliosis), idiopathic	EA	ADHD
0004812935	757.33	Congenital melanocytic nevus	EA	ADHD
0004812935	780.50	UNSPECIFIED SLEEP DISTURBANCE	EA	ADHD
0004812935	780.50	Sleep disturbance, unspecified	EA	ADHD
0004812935	780.6	FEVER	EA	ADHD
0004812935	780.60	Fever	EA	ADHD
0004812935	780.79	Other malaise and fatigue	EA	ADHD
0004812935	780.79	MALAISE AND FATIGUE NEC	EA	ADHD
0004812935	781.3	Dyspraxia	EA	ADHD
0004812935	784.0	Sinus headache	EA	ADHD
0004812935	784.0	Headache(784.0)	EA	ADHD
0004812935	786.05	Shortness of breath	EA	ADHD
0004812935	786.07	Wheezing	EA	ADHD
0004812935	786.2	Cough	EA	ADHD
0004812935	786.50	Chest pain, unspecified	EA	ADHD
0004812935	787.91	DIARRHEA	EA	ADHD
0004812935	813.08	CLOSED FRACTURE OF RADIUS WITH ULNA, UPPER END (ANY PART)	EA	ADHD
0004812935	813.23	CLOSED FRACTURE OF SHAFT OF RADIUS WITH ULNA	EA	ADHD
0004812935	813.42	OTHER CLOSED FRACTURES OF DISTAL END OF RADIUS (ALONE)	EA	ADHD
0004812935	813.83	CLOSED FRACTURE OF UNSPECIFIED PART OF RADIUS WITH ULNA	EA	ADHD
0004812935	910.8	SUPERFIC INJ HEAD NEC	EA	ADHD
0004812935	910.8	Other and unspecified superficial injury of face, neck, and scalp, without mention of infection	EA	ADHD
0004812935	931	Foreign body in ear	EA	ADHD
0004812935	995.3	Allergy, unspecified not elsewhere classified	EA	ADHD
0004812935	310.2J	NO DX NAME PROVIDED	EA	ADHD
0004812935	478.19BE	NASAL CONGESTION	EA	ADHD
0004812935	723.1BS	NO DX NAME PROVIDED	EA	ADHD
0004812935	781.3AH	DYSPRAXIA	EA	ADHD
0004812935	V03.2	VACCIN FOR TUBERCULOSIS	EA	ADHD
0004812935	V03.81	PROPHYLACTIC VACCINATION AGAINST HAEMOPHILUS INFLUENZAE	EA	ADHD
0004812935	V03.82	PROPHYLACTIC VACCINATION AGAINST STREPTOCOCCUS PNEUMONIAE	EA	ADHD
0004812935	V04.0	VACCIN FOR POLIOMYELITIS	EA	ADHD
0004812935	V04.8	VACCIN FOR INFLUENZA	EA	ADHD
0004812935	V04.81	Need for prophylactic vaccination and inoculation against influenza	EA	ADHD
0004812935	V04.81	NEED FOR PROPHYLACTIC VACCINATION AND INOCULATION	EA	ADHD
0004812935	V04.81	VACCINE FOR INFLUENZA	EA	ADHD
0004812935	V05.4	PROPHYLACTIC VACCINATION FOR VARICELLA	EA	ADHD
0004812935	V06.1	VACCIN FOR DTP	EA	ADHD
0004812935	V06.4	VAC-MEASLE-MUMPS-RUBELLA	EA	ADHD
0004812935	V06.8	VAC-DIS COMBINATIONS NEC	EA	ADHD
0004812935	V06.9	VAC-DIS COMBINATIONS NOS	EA	ADHD
0004812935	V07.9	Unspecified prophylactic or treatment measure	EA	ADHD
0004812935	V20.2	WCC (well child check)	EA	ADHD
0004812935	V20.2	ROUTIN CHILD HEALTH EXAM	EA	ADHD
0004812935	V20.2	Routine infant or child health check	EA	ADHD
0004812935	V20.2D	WCC (WELL CHILD CHECK)	EA	ADHD
0004812935	V20.2D	NO DX NAME PROVIDED	EA	ADHD
0004812935	V72.19	Other examination of ears and hearing	EA	ADHD
0004812935	V85.54	BMI (body mass index), pediatric, > 99% for age	EA	ADHD
0004812935	V85.54	BMI (body mass index), pediatric, 95-99% for age	EA	ADHD
0004812935		Esophageal foreign body, initial encounter	EA	ADHD
0004812935		Attention deficit hyperactivity disorder (ADHD), unspecified ADHD type	EA	ADHD
0004812935		Allergic rhinitis, unspecified allergic rhinitis type	EA	ADHD
0004812935		Bilateral acute serous otitis media, recurrence not specified	EA	ADHD
0008756755	550.90	UNILAT INGUINAL HERNIA	EA	non-ADHD
0014781586	216.3	BENIGN NEOPLASM OF SKIN OF OTHER AND UNSPECIFIED PARTS OF FACE	EA	non-ADHD
0017674441	380.4	IMPACTED CERUMEN	AA	non-ADHD
0017674441	685.0	Pilonidal abscess	AA	non-ADHD
0017674441	706.1	Acne vulgaris	AA	non-ADHD
0017674441	706.1	Acne	AA	non-ADHD
0017674441	783.1	Weight increase	AA	non-ADHD
0017674441	706.1AN	NO DX NAME PROVIDED	AA	non-ADHD
0017674441	V04.81	Need for prophylactic vaccination and inoculation against influenza	AA	non-ADHD
0017674441	V07.9	Unspecified prophylactic or treatment measure	AA	non-ADHD
0017674441	V07.9	PROPHYLACTIC MEASURE NOS	AA	non-ADHD
0017674441	V20.2	WCC (well child check)	AA	non-ADHD
0017674441	V20.2	Routine infant or child health check	AA	non-ADHD
0017674441	V20.2	ROUTIN CHILD HEALTH EXAM	AA	non-ADHD
0017674441	V20.2D	NO DX NAME PROVIDED	AA	non-ADHD
0017674441	V25.40	Contraceptive surveillance	AA	non-ADHD
0017674441	V25.40	Contraceptive surveillance, unspecified	AA	non-ADHD
0017674441	V65.44	Encounter for human immunodeficiency virus (HIV) counseling	AA	non-ADHD
0017674441	V68.0	Issue of medical certificates	AA	non-ADHD
0017674441	V68.0	ISSUE MEDICAL CERTIFICAT	AA	non-ADHD
0017674441	V72.41	Pregnancy examination or test, negative result	AA	non-ADHD
0017674441	V74.5	Screening examination for venereal disease	AA	non-ADHD
0017674441		Fever, unspecified fever cause	AA	non-ADHD
0031484264	112.0	THRUSH	AA	non-ADHD
0031484264	278.00	Obesity, unspecified	AA	non-ADHD
0031484264	278.00	OBESITY NOS	AA	non-ADHD
0031484264	379.93	REDNESS/DISCHARGE OF EYE	AA	non-ADHD
0031484264	380.4	Impacted cerumen of left ear	AA	non-ADHD
0031484264	381.10	Simple or unspecified chronic serous otitis media	AA	non-ADHD
0031484264	381.10	CHR SEROUS OM SIMP/NOS	AA	non-ADHD
0031484264	382.00	AC SUPP OTITIS MEDIA NOS	AA	non-ADHD
0031484264	388.70	OTALGIA NOS	AA	non-ADHD
0031484264	427.60	Premature beats	AA	non-ADHD
0031484264	427.69	Ventricular premature depolarization	AA	non-ADHD
0031484264	465.9	ACUTE URI NOS	AA	non-ADHD
0031484264	465.9	URI (upper respiratory infection)	AA	non-ADHD
0031484264	465.9	Acute upper respiratory infections of unspecified site	AA	non-ADHD
0031484264	478.1	NASAL SINUS DIS NEC	AA	non-ADHD
0031484264	528.0	STOMATITIS	AA	non-ADHD
0031484264	564.00	UNSPECIFIED CONSTIPATION	AA	non-ADHD
0031484264	681.02	Onychia and paronychia of finger	AA	non-ADHD
0031484264	681.02	ONYCHIA OF FINGER	AA	non-ADHD
0031484264	719.76	DIFFICULT WALK-LO/LEG	AA	non-ADHD
0031484264	729.5	PAIN IN LIMB	AA	non-ADHD
0031484264	729.81	SWELLING OF LIMB	AA	non-ADHD
0031484264	737.30	Scoliosis (and kyphoscoliosis), idiopathic	AA	non-ADHD
0031484264	780.6	FEVER	AA	non-ADHD
0031484264	783.0	ANOREXIA	AA	non-ADHD
0031484264	783.3	FEEDING PROBLEM	AA	non-ADHD
0031484264	783.41	FAILURE TO THRIVE	AA	non-ADHD
0031484264	783.41	Failure to thrive in childhood	AA	non-ADHD
0031484264	785.0	TACHYCARDIA NOS	AA	non-ADHD
0031484264	787.01	NAUSEA WITH VOMITING	AA	non-ADHD
0031484264	788.1	Dysuria	AA	non-ADHD
0031484264	847.9	SPRAIN OF UNSPECIFIED SITE OF BACK	AA	non-ADHD
0031484264	872.01	Torn earlobe	AA	non-ADHD
0031484264	872.01	Ear lobe laceration	AA	non-ADHD
0031484264	922.31	CONTUSION OF BACK	AA	non-ADHD
0031484264	100001	NO DX NAME PROVIDED	AA	non-ADHD
0031484264	V07.9	Unspecified prophylactic or treatment measure	AA	non-ADHD
0031484264	V07.9	PROPHYLACTIC MEASURE NOS	AA	non-ADHD
0031484264	V20.2	Well child check	AA	non-ADHD
0031484264	V20.2	WCC (well child check)	AA	non-ADHD
0031484264	V20.2	ROUTIN CHILD HEALTH EXAM	AA	non-ADHD
0031484264	V20.2	Routine infant or child health check	AA	non-ADHD
0031484264	V20.2D	NO DX NAME PROVIDED	AA	non-ADHD
0031484264	V64.2	NO PROC/PATIENT DECISION	AA	non-ADHD
0031484264	V78.0	Screening, anemia, deficiency, iron	AA	non-ADHD
0031484264	XXXG	NO SHOW	AA	non-ADHD
0031484264		Cardiac arrhythmia, unspecified cardiac arrhythmia type	AA	non-ADHD
0031484264		Anemia, unspecified anemia type	AA	non-ADHD
0031484264		Torn earlobe, left, initial encounter	AA	non-ADHD
0039512835	272.0	Hypercholesterolemia	EA	non-ADHD
0039512835	272.0	Elevated cholesterol	EA	non-ADHD
0039512835	272.0	Hypercholesteremia	EA	non-ADHD
0039512835	286.9	COAGULAT DEFECT NEC/NOS	EA	non-ADHD
0039512835	287.1	QUALITATIVE PLATELET DEFECTS	EA	non-ADHD
0039512835	287.1	Abnormal platelet function	EA	non-ADHD
0039512835	287.1	THROMBOCYTOPATHY	EA	non-ADHD
0039512835	346.10	Migraine without aura, without mention of intractable migraine without mention of status migrainosus	EA	non-ADHD
0039512835	723.1	Neck pain	EA	non-ADHD
0039512835	746.85	Congenital coronary artery anomaly	EA	non-ADHD
0039512835	746.85	Anomalous coronary artery origin	EA	non-ADHD
0039512835	746.85	Anomalous right coronary artery	EA	non-ADHD
0039512835	782.0	Sensation disturbance of skin	EA	non-ADHD
0039512835	785.2	CARDIAC MURMURS NEC	EA	non-ADHD
0039512835	786.50	UNSPECIFIED CHEST PAIN	EA	non-ADHD
0039512835	794.31	Abnormal ECG	EA	non-ADHD
0039512835	746.85AA	NO DX NAME PROVIDED	EA	non-ADHD
0039512835	746.85AR	NO DX NAME PROVIDED	EA	non-ADHD
0039512835	V15.52	History of concussion	EA	non-ADHD
0039512835	V15.52	Hx of concussion	EA	non-ADHD
0039512835		Concussion, with loss of consciousness of unspecified duration, initial encounter	EA	non-ADHD
0039512835		Headache	EA	non-ADHD
0050124124	250.00	DM W/O COMPLICATION TYPE II	AA	non-ADHD
0050124124	250.01	DM W/O COMPLICATION TYPE I	AA	non-ADHD
0050124124	250.01	Poorly controlled type 1 diabetes mellitus	AA	non-ADHD
0050124124	250.01	Diabetes type I	AA	non-ADHD
0050124124	250.01	Diabetes mellitus type I	AA	non-ADHD
0050124124	250.10	DKA (diabetic ketoacidosis)	AA	non-ADHD
0050124124	250.10	Ketosis due to diabetes	AA	non-ADHD
0050124124	250.10	Diabetic ketoacidosis	AA	non-ADHD
0050124124	250.10	DKA (diabetic ketoacidoses)	AA	non-ADHD
0050124124	250.13	DKA, type 1	AA	non-ADHD
0050124124	250.13	DM KETOACIDOSIS TYPE I, UNCONTROLLED	AA	non-ADHD
0050124124	268.9	UNSPECIFIED VITAMIN D DEFICIENCY	AA	non-ADHD
0050124124	268.9	Vitamin D insufficiency	AA	non-ADHD
0050124124	268.9	Vitamin D deficiency	AA	non-ADHD
0050124124	272.4	Hyperlipidemia LDL goal < 100	AA	non-ADHD
0050124124	465.9	ACUTE URI NOS	AA	non-ADHD
0050124124	626.4	IRREGULAR MENSTRUAL CYCLE	AA	non-ADHD
0050124124	786.2	COUGH	AA	non-ADHD
0050124124	787.03	VOMITING ALONE	AA	non-ADHD
0050124124	787.03	Vomiting	AA	non-ADHD
0050124124	789.00	ABDOMINAL PAIN, UNSPECIFIED SITE	AA	non-ADHD
0050124124	789.00	Abdominal pain	AA	non-ADHD
0050124124	791.9	Abnormal urine findings	AA	non-ADHD
0050124124	826.0	FX PHALANX, FOOT-CLOSED	AA	non-ADHD
0050124124	826.0	CLOSED FRACTURE OF ONE OR MORE PHALANGES OF FOOT	AA	non-ADHD
0050124124	873.40	OPEN WOUND OF FACE NOS	AA	non-ADHD
0050124124	250.01A	NO DX NAME PROVIDED	AA	non-ADHD
0050124124	250.01CM	NO DX NAME PROVIDED	AA	non-ADHD
0050124124	250.01Y	NO DX NAME PROVIDED	AA	non-ADHD
0050124124	250.10N	NO DX NAME PROVIDED	AA	non-ADHD
0050124124	250.11P	NO DX NAME PROVIDED	AA	non-ADHD
0050124124	268.9G	NO DX NAME PROVIDED	AA	non-ADHD
0050124124	268.9R	NO DX NAME PROVIDED	AA	non-ADHD
0050124124	787.03B	NO DX NAME PROVIDED	AA	non-ADHD
0050124124	789.00AF	NO DX NAME PROVIDED	AA	non-ADHD
0050124124	E849.9	ACCIDENT IN PLACE NOS	AA	non-ADHD
0050124124	E917.9	STRUCK BY OBJ/PERSON NEC	AA	non-ADHD
0050124124	V04.81	NEED FOR PROPHYLACTIC VACCINATION AND INOCULATION AGAINST INFLUENZA	AA	non-ADHD
0050124124	V12.59	PERSONAL HISTORY OF OTHER DISEASES OF CIRCULATORY SYSTEM	AA	non-ADHD
0050124124	V15.81	Noncompliance	AA	non-ADHD
0050124124	V15.81	HX OF PAST NONCOMPLIANCE	AA	non-ADHD
0050124124	V17.49	FAMILY HISTORY OF OTHER CARDIOVASCULAR DISEASES	AA	non-ADHD
0050124124	V17.5	FAMILY HISTORY OF ASTHMA	AA	non-ADHD
0050124124	V18.0	FAMILY HISTORY OF DIABETES MELLITUS	AA	non-ADHD
0050124124	V58.67	ENCOUNTER FOR LONG-TERM (CURRENT) USE OF INSULIN	AA	non-ADHD
0050124124	V65.3	DIETARY SURVEILLANCE AND COUNSELING	AA	non-ADHD
0050124124	V67.4	TREATMENT OF HEALED FRACTURE FOLLOW-UP EXAMINATION	AA	non-ADHD
0050124124	V67.4	FRACTURE FOLLOW-UP	AA	non-ADHD
0050124124	V70.7	EXAMINATION OF PARTICIPANT IN CLINICAL TRIAL	AA	non-ADHD
0064412677	009.0	Infectious colitis, enteritis, and gastroenteritis	EA	non-ADHD
0064412677	009.0	INFECTIOUS ENTERITIS NOS	EA	non-ADHD
0064412677	280.9	Iron deficiency anemia	EA	non-ADHD
0064412677	280.9	IRON DEFIC ANEMIA NOS	EA	non-ADHD
0064412677	285.29	ANEMIA-OTHER CHRONIC DIS	EA	non-ADHD
0064412677	285.9	Anemia	EA	non-ADHD
0064412677	461.9	ACUTE SINUSITIS NOS	EA	non-ADHD
0064412677	462	ACUTE PHARYNGITIS	EA	non-ADHD
0064412677	465.9	Acute upper respiratory infections of unspecified site	EA	non-ADHD
0064412677	465.9	ACUTE URI NOS	EA	non-ADHD
0064412677	535.10	ATROPHIC GASTRITIS WITHOUT MENTION OF HEMORRHAGE	EA	non-ADHD
0064412677	555.0	REG ENTERITIS, SM INTEST	EA	non-ADHD
0064412677	555.2	Crohn's disease of both small and large intestine with complication	EA	non-ADHD
0064412677	555.2	Regional enteritis of small intestine with large intestine	EA	non-ADHD
0064412677	555.2	REG ENTERIT SM/LG INTEST	EA	non-ADHD
0064412677	555.9	REGIONAL ENTERITIS NOS	EA	non-ADHD
0064412677	555.9	Regional enteritis of unspecified site	EA	non-ADHD
0064412677	555.9	Crohn's disease	EA	non-ADHD
0064412677	558.9	OTHER AND UNSPECIFIED NONINFECTIOUS GASTROENTERITIS AND COLITIS	EA	non-ADHD
0064412677	599.0	Urinary tract infection, site not specified	EA	non-ADHD
0064412677	599.0	URIN TRACT INFECTION NOS	EA	non-ADHD
0064412677	611.72	Lump or mass in breast	EA	non-ADHD
0064412677	616.10	Vaginitis and vulvovaginitis, unspecified	EA	non-ADHD
0064412677	616.10	VAGINITIS NOS	EA	non-ADHD
0064412677	692.9	DERMATITIS NOS	EA	non-ADHD
0064412677	692.9	Contact dermatitis and other eczema, due to unspecified cause	EA	non-ADHD
0064412677	780.6	Fever and other physiologic disturbances of temperature regulation	EA	non-ADHD
0064412677	780.6	FEVER	EA	non-ADHD
0064412677	783.21	LOSS OF WEIGHT	EA	non-ADHD
0064412677	783.41	FAILURE TO THRIVE	EA	non-ADHD
0064412677	786.2	COUGH	EA	non-ADHD
0064412677	787.91	DIARRHEA	EA	non-ADHD
0064412677	788.1	Dysuria	EA	non-ADHD
0064412677	789.00	Abdominal pain, unspecified site	EA	non-ADHD
0064412677	789.00	ABDOMINAL PAIN UNSPEC SITE	EA	non-ADHD
0064412677	789.00	ABDOMINAL PAIN	EA	non-ADHD
0064412677	789.07	ABDOMINAL PAIN	EA	non-ADHD
0064412677	789.09	Abdominal pain, other specified site	EA	non-ADHD
0064412677	789.09	ABDOMINAL PAIN OTHER SPEC SITE	EA	non-ADHD
0064412677	555.9C	NO DX NAME PROVIDED	EA	non-ADHD
0064412677	V03.89	VACCINE FOR SINGLE BACT DIS OTHER	EA	non-ADHD
0064412677	V03.89	Need for other specified prophylactic vaccination against single bacterial disease	EA	non-ADHD
0064412677	V04.81	Need for prophylactic vaccination and inoculation against influenza	EA	non-ADHD
0064412677	V04.81	VACCINE FOR INFLUENZA	EA	non-ADHD
0064412677	V05.3	[NEED FOR] INOCULATION AGAINST VIRAL HEPATITIS	EA	non-ADHD
0064412677	V07.9	Unspecified prophylactic or treatment measure	EA	non-ADHD
0064412677	V07.9	PROPHYLACTIC MEASURE NOS	EA	non-ADHD
0064412677	V20.2	Routine infant or child health check	EA	non-ADHD
0064412677	V20.2	ROUTIN CHILD HEALTH EXAM	EA	non-ADHD
0064412677	V20.2	WCC (well child check)	EA	non-ADHD
0064412677	V20.2D	NO DX NAME PROVIDED	EA	non-ADHD
0064412677	V58.65	LONG-TERM (CURRENT) USE OF STEROIDS	EA	non-ADHD
0064412677	V58.69	High risk medications (not anticoagulants) long-term use	EA	non-ADHD
0064412677	V58.69AJ	NO DX NAME PROVIDED	EA	non-ADHD
0064412677	V70.0	Routine general medical examination at a health care facility	EA	non-ADHD
0064412677	V74.1	Screening examination for pulmonary tuberculosis	EA	non-ADHD
0064412677	V74.1	SCREENING-PULMONARY TB	EA	non-ADHD
0095081470	110.0	DERMATOPHYT SCALP/BEARD	AA	ADHD
0095081470	110.0	Dermatophytosis of scalp and beard	AA	ADHD
0095081470	239.2	NEOPLASM OF UNSPECIFIED NATURE OF BONE, SOFT TISSUE, AND SKIN	AA	ADHD
0095081470	259.1	SEXUAL PRECOCITY NEC	AA	ADHD
0095081470	259.1	PRECOCIOUS SEXUAL DEVELOPMENT AND PUBERTY, NOT ELSEWHERE CLASSIFIED	AA	ADHD
0095081470	259.1	Precocious sexual development and puberty	AA	ADHD
0095081470	268.9	Vitamin D insufficiency	AA	ADHD
0095081470	268.9	Vitamin D deficiency	AA	ADHD
0095081470	313.81	ODD (oppositional defiant disorder)	AA	ADHD
0095081470	314.01	ADHD (attention deficit hyperactivity disorder)	AA	ADHD
0095081470	314.01	Attention deficit disorder with hyperactivity(314.01)	AA	ADHD
0095081470	314.01	ATTN DEFICIT W HYPERACT	AA	ADHD
0095081470	389.11	SENSORY HEARING LOSS BILATERAL	AA	ADHD
0095081470	462	Pharyngitis	AA	ADHD
0095081470	462	ACUTE PHARYNGITIS	AA	ADHD
0095081470	477.9	Seasonal allergies	AA	ADHD
0095081470	477.9	Allergic rhinitis	AA	ADHD
0095081470	493.00	Extrinsic asthma, unspecified	AA	ADHD
0095081470	493.00	EXTRINSIC ASTHMA UNSPECIFIED	AA	ADHD
0095081470	493.00	EXTRINSIC ASTHMA W/O STATUS ASTHMATICUS	AA	ADHD
0095081470	493.02	Extrinsic asthma with exacerbation	AA	ADHD
0095081470	493.02	EXTRINSIC ASTHMA WITH EXAC	AA	ADHD
0095081470	493.90	Mild intermittent asthma, uncomplicated	AA	ADHD
0095081470	493.90	UNSPECIFIED ASTHMA	AA	ADHD
0095081470	493.90	Mild intermittent asthma without complication	AA	ADHD
0095081470	493.90	Mild persistent asthma	AA	ADHD
0095081470	493.90	Mild intermittent asthma	AA	ADHD
0095081470	493.91	ASTHMA W STATUS ASTHMAT	AA	ADHD
0095081470	493.92	UNSPECIFIED ASTHMA, WITH EXACERBATION	AA	ADHD
0095081470	493.92	Asthma with acute exacerbation	AA	ADHD
0095081470	528.0	STOMATITIS	AA	ADHD
0095081470	627.2	SYMPTOMATIC MENOPAUSAL OR FEMALE CLIMACTERIC STATES	AA	ADHD
0095081470	627.2	Hot flashes	AA	ADHD
0095081470	682.9	CELLULITIS NOS	AA	ADHD
0095081470	682.9	Cellulitis and abscess of unspecified site	AA	ADHD
0095081470	691.8	Atopic dermatitis	AA	ADHD
0095081470	692.9	DERMATITIS NOS	AA	ADHD
0095081470	692.9	CONTACT DERMATITIS AND OTHER ECZEMA, DUE TO UNSPECIFIED CAUSE	AA	ADHD
0095081470	704.8	Folliculitis	AA	ADHD
0095081470	719.46	Patellofemoral pain syndrome	AA	ADHD
0095081470	719.46	Bilateral knee pain	AA	ADHD
0095081470	728.9	Quadricep tightness	AA	ADHD
0095081470	728.9	Hamstring tightness	AA	ADHD
0095081470	780.8	Diaphoresis	AA	ADHD
0095081470	782.2	Skin nodule	AA	ADHD
0095081470	782.2	LOCALIZED SUPERFICIAL SWELLING, MASS, OR LUMP	AA	ADHD
0095081470	783.1	Weight gain	AA	ADHD
0095081470	788.36	Nocturnal enuresis	AA	ADHD
0095081470	796.2	Borderline blood pressure	AA	ADHD
0095081470	796.4	Abnormal TSH	AA	ADHD
0095081470	916.0	Abrasion of right knee	AA	ADHD
0095081470	959.3	Left wrist injury	AA	ADHD
0095081470	10000	NO DX NAME PROVIDED	AA	ADHD
0095081470	100001	NO DX NAME PROVIDED	AA	ADHD
0095081470	100493.9	NO DX NAME PROVIDED	AA	ADHD
0095081470	259.1V	NO DX NAME PROVIDED	AA	ADHD
0095081470	313.81F	NO DX NAME PROVIDED	AA	ADHD
0095081470	314.01M	NO DX NAME PROVIDED	AA	ADHD
0095081470	477.9AD	NO DX NAME PROVIDED	AA	ADHD
0095081470	493.90AJ	NO DX NAME PROVIDED	AA	ADHD
0095081470	627.2X	NO DX NAME PROVIDED	AA	ADHD
0095081470	780.8B	NO DX NAME PROVIDED	AA	ADHD
0095081470	V04.81	VACCINE FOR INFLUENZA	AA	ADHD
0095081470	V04.81	NEED FOR PROPHYLACTIC VACCINATION AND INOCULATION AGAINST INFLUENZA	AA	ADHD
0095081470	V05.4	VACCINE FOR VARICELLA	AA	ADHD
0095081470	V05.4	Need for prophylactic vaccination and inoculation against varicella	AA	ADHD
0095081470	V07.9	Unspecified prophylactic or treatment measure	AA	ADHD
0095081470	V07.9	Need for prophylactic measure	AA	ADHD
0095081470	V07.9	PROPHYLACTIC MEASURE NOS	AA	ADHD
0095081470	V13.89	History of sexual precocity	AA	ADHD
0095081470	V15.52	History of concussion	AA	ADHD
0095081470	V15.83	Delayed immunizations	AA	ADHD
0095081470	V15.89A	NO DX NAME PROVIDED	AA	ADHD
0095081470	V20.2	ROUTIN CHILD HEALTH EXAM	AA	ADHD
0095081470	V20.2	Routine infant or child health check	AA	ADHD
0095081470	V20.2	Encounter for routine child health examination without abnormal findings	AA	ADHD
0095081470	V20.2	WCC (well child check)	AA	ADHD
0095081470	V20.2D	NO DX NAME PROVIDED	AA	ADHD
0095081470	V40.3	Other behavioral problems	AA	ADHD
0095081470	V40.3	BEHAVIORAL PROBLEMS NEC	AA	ADHD
0095081470	V58.30	Encounter for change or removal of nonsurgical wound dressing	AA	ADHD
0095081470	V58.30	ATTN REM NONSURG DRESSNG	AA	ADHD
0095081470	V61.20	Counseling for concern about behavior of child	AA	ADHD
0095081470	V61.20Q	NO DX NAME PROVIDED	AA	ADHD
0095081470	V67.9	Follow-up examination	AA	ADHD
0095081470	V67.9B	NO DX NAME PROVIDED	AA	ADHD
0095081470	V75.9	Screening examination for infectious disease	AA	ADHD
0095081470	V77.91	Screening cholesterol level	AA	ADHD
0095081470	V85.54	BMI (body mass index), pediatric, 95-99% for age	AA	ADHD
0095081470	V85.54	BMI (body mass index), pediatric, greater than or equal to 95% for age	AA	ADHD
0095081470	XXXB	ERRONEOUS ENCOUNTER--DISREGARD	AA	ADHD
0095081470	XXXG	NO SHOW	AA	ADHD
0095081470		Attention deficit hyperactivity disorder (ADHD), unspecified ADHD type	AA	ADHD
0095081470		Acute nonintractable headache, unspecified headache type	AA	ADHD
0111912694	382.00	Acute suppurative otitis media without spontaneous rupture of eardrum	EA	non-ADHD
0111912694	382.00	ACUTE SUPP OTITIS MEDIA NOS	EA	non-ADHD
0111912694	382.9	OTITIS MEDIA NOS	EA	non-ADHD
0111912694	388.70	OTALGIA NOS	EA	non-ADHD
0111912694	462	Acute pharyngitis	EA	non-ADHD
0111912694	465.9	ACUTE URI NOS	EA	non-ADHD
0111912694	493.00	EXTRINSIC ASTHMA W/O STATUS ASTHMATICUS	EA	non-ADHD
0111912694	493.90	ASTHMA	EA	non-ADHD
0111912694	493.92	UNSPECIFIED ASTHMA	EA	non-ADHD
0111912694	519.1	TRACHEA/BRONCHUS DIS NEC	EA	non-ADHD
0111912694	581.3	MINIMAL CHANGE NEPHROSIS	EA	non-ADHD
0111912694	726.71	ACHILLES TENDINITIS	EA	non-ADHD
0111912694	731.8	BONE INVOLV IN OTH DIS	EA	non-ADHD
0111912694	780.39	OTHER CONVULSIONS	EA	non-ADHD
0111912694	786.07	WHEEZING	EA	non-ADHD
0111912694	786.2	COUGH	EA	non-ADHD
0111912694	814.00	FX CARPAL BONE NOS-CLOSE	EA	non-ADHD
0111912694	814.00	Unspecified closed fracture of carpal bone	EA	non-ADHD
0111912694	995.3	ALLERGY	EA	non-ADHD
0111912694	V04.8	VACCIN FOR INFLUENZA	EA	non-ADHD
0111912694	V04.81	NEED FOR PROPHYLACTIC VACCINATION AND INOCULATION	EA	non-ADHD
0111912694	V07.1	Need for desensitization to allergens	EA	non-ADHD
0111912694	V07.1	DESENSITIZATION TO ALLERGENS	EA	non-ADHD
0111912694	V15.89	PERS HX HEALTH HAZARDS NEC	EA	non-ADHD
0111912694	V15.89	Other specified personal history presenting hazards to health(V15.89)	EA	non-ADHD
0111912694	V20.2	Routine infant or child health check	EA	non-ADHD
0111912694	V20.2	ROUTIN CHILD HEALTH EXAM	EA	non-ADHD
0111912694	V70.7	EXAM-PARTICIPANT CLINICAL TRIAL	EA	non-ADHD
0111912694	V70.7	EXAMINATION OF PARTICIPANT IN CLINICAL TRIAL	EA	non-ADHD
0111912694	V72.6	LABORATORY EXAMINATION	EA	non-ADHD
0134600541	272.1	Hypertriglyceridemia	EA	non-ADHD
0134600541	272.4	Dyslipidemia	EA	non-ADHD
0134600541	277.00	CYSTIC FIBROSIS WITHOUT MENTION OF MECONIUM ILEUS	EA	non-ADHD
0134600541	278.00	Obese	EA	non-ADHD
0134600541	278.00	OBESITY, UNSPECIFIED	EA	non-ADHD
0134600541	278.00	OBESITY NOS	EA	non-ADHD
0134600541	278.00	Obesity	EA	non-ADHD
0134600541	278.00	Obesity (BMI 35.0-39.9 without comorbidity)	EA	non-ADHD
0134600541	278.02	OVERWEIGHT	EA	non-ADHD
0134600541	278.02	Overweight(278.02)	EA	non-ADHD
0134600541	307.22	Chronic motor or vocal tic disorder	EA	non-ADHD
0134600541	307.22	Chronic motor tic disorder	EA	non-ADHD
0134600541	307.23	Tourette syndrome	EA	non-ADHD
0134600541	327.23	OBSTRUCTIVE SLEEP APNEA (ADULT) (PEDIATRIC)	EA	non-ADHD
0134600541	339.20	Post-concussion headache	EA	non-ADHD
0134600541	346.80	MIGRAINE NEC W/O MENTN INTRACTABLE	EA	non-ADHD
0134600541	346.80	Other forms of migraine, without mention of intractable migraine without mention of status migrainosus	EA	non-ADHD
0134600541	348.4	Chiari malformation type I	EA	non-ADHD
0134600541	379.57	Saccadic eye movement deficiency	EA	non-ADHD
0134600541	493.90	Asthma	EA	non-ADHD
0134600541	493.90	Unspecified asthma(493.90)	EA	non-ADHD
0134600541	493.90	UNSPECIFIED ASTHMA	EA	non-ADHD
0134600541	493.90	Mild intermittent asthma without complication	EA	non-ADHD
0134600541	530.81	ESOPHAGEAL REFLUX	EA	non-ADHD
0134600541	530.81	GERD (gastroesophageal reflux disease)	EA	non-ADHD
0134600541	536.2	Persistent vomiting	EA	non-ADHD
0134600541	536.2	Cyclical vomiting syndrome	EA	non-ADHD
0134600541	536.3	Gastric paresis	EA	non-ADHD
0134600541	536.3	Gastroparesis	EA	non-ADHD
0134600541	714.30	JIA (juvenile idiopathic arthritis)	EA	non-ADHD
0134600541	720.0	Ankylosing spondylitis	EA	non-ADHD
0134600541	720.0	Enthesitis related arthritis	EA	non-ADHD
0134600541	723.1	Neck pain	EA	non-ADHD
0134600541	724.5	Back pain	EA	non-ADHD
0134600541	733.13	Cervical compression fracture	EA	non-ADHD
0134600541	741.00	ACM (Arnold-Chiari malformation)	EA	non-ADHD
0134600541	780.39	Other convulsions	EA	non-ADHD
0134600541	780.59	Sleep disordered breathing	EA	non-ADHD
0134600541	786.07	WHEEZING	EA	non-ADHD
0134600541	786.2	COUGH	EA	non-ADHD
0134600541	787.03	Vomiting alone	EA	non-ADHD
0134600541	787.91	DIARRHEA NOS	EA	non-ADHD
0134600541	787.91	Diarrhea	EA	non-ADHD
0134600541	788.31	URGE INCONTINENCE	EA	non-ADHD
0134600541	788.36	Nocturnal enuresis	EA	non-ADHD
0134600541	788.63	Urgency of urination	EA	non-ADHD
0134600541	789.06	Abdominal pain, epigastric	EA	non-ADHD
0134600541	789.06	ABDOMINAL PAIN EPIGASTRIC	EA	non-ADHD
0134600541	790.5	Elevated liver enzymes	EA	non-ADHD
0134600541	794.2	NONSPECIFIC ABNORMAL RESULTS OF PULMONARY SYSTEM FUNCTION STUDY	EA	non-ADHD
0134600541	805.8	Vertebral compression fracture	EA	non-ADHD
0134600541	829.0	Bone fracture	EA	non-ADHD
0134600541	272.4CB	NO DX NAME PROVIDED	EA	non-ADHD
0134600541	278.00J	NO DX NAME PROVIDED	EA	non-ADHD
0134600541	278.00M	NO DX NAME PROVIDED	EA	non-ADHD
0134600541	493.90T	NO DX NAME PROVIDED	EA	non-ADHD
0134600541	530.81K	NO DX NAME PROVIDED	EA	non-ADHD
0134600541	536.2A	CYCLICAL VOMITING SYNDROME	EA	non-ADHD
0134600541	536.2A	NO DX NAME PROVIDED	EA	non-ADHD
0134600541	536.3Q	NO DX NAME PROVIDED	EA	non-ADHD
0134600541	780.59AS	NO DX NAME PROVIDED	EA	non-ADHD
0134600541	829.0L	NO DX NAME PROVIDED	EA	non-ADHD
0134600541	V58.69	Encounter for long-term (current) use of high-risk medication	EA	non-ADHD
0134600541	V58.69	Encounter for long-term (current) use of other medications	EA	non-ADHD
0134600541	V65.3	DIETARY SURVEILLANCE AND COUNSELING	EA	non-ADHD
0134600541		Vestibular dysfunction, bilateral	EA	non-ADHD
0134600541		Asthma without status asthmaticus, mild intermittent, uncomplicated	EA	non-ADHD
0134600541		Concussion, without loss of consciousness, subsequent encounter	EA	non-ADHD
0134600541		Arthralgia of left hip	EA	non-ADHD
0134600541		Concussion, without loss of consciousness, initial encounter	EA	non-ADHD
0134600541		Uncomplicated asthma, unspecified asthma severity	EA	non-ADHD
0134600541		Obesity, unspecified obesity severity, unspecified obesity type	EA	non-ADHD
0149882415	278.00	Obesity, unspecified	AA	non-ADHD
0149882415	477.9	Allergic rhinitis	AA	non-ADHD
0149882415	493.00	EXTRINSIC ASTHMA W/O STATUS ASTHMATICUS	AA	non-ADHD
0149882415	783.3	Feeding difficulties and mismanagement	AA	non-ADHD
0149882415	783.3	FEEDING PROBLEM	AA	non-ADHD
0149882415	844.9	Knee sprain	AA	non-ADHD
0149882415	847.0	Hyperextension injury	AA	non-ADHD
0149882415	848.9	Repetition strain injury	AA	non-ADHD
0149882415	848.9AG	NO DX NAME PROVIDED	AA	non-ADHD
0149882415	E927.0	Overexertion from sudden strenuous movement	AA	non-ADHD
0149882415	V04.0	VACCIN FOR POLIOMYELITIS	AA	non-ADHD
0149882415	V04.81	VACCINE FOR INFLUENZA	AA	non-ADHD
0149882415	V04.81	Need for prophylactic vaccination and inoculation against influenza	AA	non-ADHD
0149882415	V06.1	VACCIN FOR DTP	AA	non-ADHD
0149882415	V06.4	VAC-MEASLE-MUMPS-RUBELLA	AA	non-ADHD
0149882415	V07.9	Unspecified prophylactic or treatment measure	AA	non-ADHD
0149882415	V07.9	PROPHYLACTIC MEASURE NOS	AA	non-ADHD
0149882415	V20.2	WCC (well child check)	AA	non-ADHD
0149882415	V20.2	Routine infant or child health check	AA	non-ADHD
0149882415	V20.2	ROUTIN CHILD HEALTH EXAM	AA	non-ADHD
0170440655	477.2	ALLERGIC RHINITIS	EA	non-ADHD
0170440655	493.81	EXERCISE INDUCED BRONCHOSPASM	EA	non-ADHD
0170440655	719.46	JOINT PAIN-L/LEG	EA	non-ADHD
0170440655	732.3	JUV OSTEOCHONDROSIS ARM	EA	non-ADHD
0170440655	732.4	JUV OSTEOCHONDROSIS LEG	EA	non-ADHD
0170440655	732.7	OSTEOCHONDRITIS DISSECANS	EA	non-ADHD
0170440655	732.7	OSTEOCHONDRIT DISSECANS	EA	non-ADHD
0170440655	732.9	OSTEOCHONDROPATHY NOS	EA	non-ADHD
0170440655	V12.69	PERSONAL HISTORY	EA	non-ADHD
0170440655	V15.09	OTHER ALLERGY	EA	non-ADHD
0170440655	V18.3	FAMILY HISTORY OF OTHER BLOOD DISORDERS	EA	non-ADHD
0170440655	V67.00	FOLLOW-UP EXAMINATION	EA	non-ADHD
0178176897	079.99	Viral syndrome	EA	non-ADHD
0178176897	368.00	Amblyopia, unspecified	EA	non-ADHD
0178176897	368.00	AMBLYOPIA NOS	EA	non-ADHD
0178176897	462	Acute pharyngitis	EA	non-ADHD
0178176897	462	Pharyngitis	EA	non-ADHD
0178176897	477.8	ALLERGIC RHINITIS DUE TO OTHER ALLERGEN	EA	non-ADHD
0178176897	477.9	ALLERGIC RHINITIS NOS	EA	non-ADHD
0178176897	477.9	Allergic rhinitis, cause unspecified	EA	non-ADHD
0178176897	706.1	Other acne	EA	non-ADHD
0178176897	706.1	ACNE NEC	EA	non-ADHD
0178176897	717.6	LOOSE BODY IN KNEE	EA	non-ADHD
0178176897	717.6	Loose, body, joint, knee	EA	non-ADHD
0178176897	719.46	Pain in joint, lower leg	EA	non-ADHD
0178176897	719.46	JOINT PAIN-L/LEG	EA	non-ADHD
0178176897	727.83	PLICA SYNDROME	EA	non-ADHD
0178176897	732.4	JUV OSTEOCHONDROSIS LEG	EA	non-ADHD
0178176897	732.7	OSTEOCHONDRITIS DISSECANS	EA	non-ADHD
0178176897	733.29	BONE CYST NEC	EA	non-ADHD
0178176897	079.99B	NO DX NAME PROVIDED	EA	non-ADHD
0178176897	462Y	NO DX NAME PROVIDED	EA	non-ADHD
0178176897	717.6G	NO DX NAME PROVIDED	EA	non-ADHD
0178176897	V03.7	TETANUS TOXOID INOCULAT	EA	non-ADHD
0178176897	V17.5	FAMILY HISTORY OF ASTHMA	EA	non-ADHD
0178176897	V20.2	WCC (well child check)	EA	non-ADHD
0178176897	V20.2	Routine infant or child health check	EA	non-ADHD
0178176897	V20.2	ROUTIN CHILD HEALTH EXAM	EA	non-ADHD
0178176897	V20.2D	NO DX NAME PROVIDED	EA	non-ADHD
0186007035	314.00	ATTENTION DEFICIT DISORDER WITHOUT MENTION OF HYPERACTIVITY	EA	ADHD
0186007035	314.01	Attention deficit disorder with hyperactivity(314.01)	EA	ADHD
0186007035	314.01	ATTENTION DEFICIT DISORDER WITH HYPERACTIVITY	EA	ADHD
0186007035	521.00	UNSPECIFIED DENTAL CARIES	EA	ADHD
0186007035	780.6	FEVER	EA	ADHD
0186007035	787.03	VOMITING ALONE	EA	ADHD
0186007035	V71.7	OBSERVATION FOR SUSPECTED CARDIOVASCULAR DISEASE	EA	ADHD
0186007035	V72.6	LABORATORY EXAMINATION	EA	ADHD
0202390429	314.01	ATTENTION DEFICIT DISORDER WITH HYPERACTIVITY	AA	ADHD
0202390429	813.42	FX DISTAL RADIUS NEC-CL	AA	ADHD
0202390429	813.81	FX RADIUS NOS-CLOSED	AA	ADHD
0202390429	815.00	Closed fracture of metacarpal bone(s), site unspecified	AA	ADHD
0202390429	815.00	FX METACARPAL NOS-CLOSED	AA	ADHD
0202390429	815.01	CLOSED FRACTURE OF BASE OF THUMB (FIRST) METACARPAL BONE(S)	AA	ADHD
0202390429	815.02	CLOSED FRACTURE OF BASE OF OTHER METACARPAL BONE(S)	AA	ADHD
0202390429	845.00	SPRAIN OF ANKLE NOS	AA	ADHD
0202390429	845.00	UNSPECIFIED SITE OF ANKLE SPRAIN AND STRAIN	AA	ADHD
0202390429	848.9	UNSPECIFIED SITE OF SPRAIN AND STRAIN	AA	ADHD
0202390429	E826.1	PED CYCL ACC-PED CYCLIST	AA	ADHD
0202390429	V01.1	CONTACT WITH OR EXPOSURE TO TUBERCULOSIS	AA	ADHD
0202390429	V58.69	ENCOUNTER FOR LONG-TERM (CURRENT) USE OF OTHER MEDICATIONS	AA	ADHD
0208772122	228.02	HEMANGIOMA OF INTRACRANIAL STRUCTURES	EA	non-ADHD
0208772122	751.61	Biliary atresia	EA	non-ADHD
0208772122	780.2	SYNCOPE AND COLLAPSE	EA	non-ADHD
0208772122	784.0	HEADACHE	EA	non-ADHD
0208772122	786.2	COUGH	EA	non-ADHD
0208772122	786.50	CHEST PAIN NOS	EA	non-ADHD
0208772122	787.01	NAUSEA WITH VOMITING	EA	non-ADHD
0208772122	787.91	DIARRHEA	EA	non-ADHD
0208772122	789.00	ABDOMINAL PAIN, UNSPECIFIED SITE	EA	non-ADHD
0208772122	789.01	ABDOMINAL PAIN	EA	non-ADHD
0208772122	751.61J	BILIARY ATRESIA	EA	non-ADHD
0208772122	V13.8	PERSONAL HISTORY OF OTHER SPECIFIED DISEASES	EA	non-ADHD
0208772122	V42.7	LIVER REPLACED BY TRANSPLANT	EA	non-ADHD
0208772122	V42.7	LIVER TRANSPLANT STATUS	EA	non-ADHD
0208772122	V58.12	ENCOUNTER FOR ANTINEOPLASTIC IMMUNOTHERAPY	EA	non-ADHD
0208772122	V58.12	ENC FOR IMMUNOTHERAPY FOR NEOPLASM	EA	non-ADHD
0208772122	V58.69	ENCOUNTER FOR LONG-TERM (CURRENT) USE OF OTHER MEDICATIONS	EA	non-ADHD
0208772122	V58.69	AFTERCARE LONG TERM USE MEDICATN	EA	non-ADHD
0211096584	477.8	Allergic rhinitis due to other allergen	AA	non-ADHD
0211096584	477.8	ALLERGIC RHINITIS NEC	AA	non-ADHD
0211096584	493.00	Extrinsic asthma, unspecified	AA	non-ADHD
0211096584	493.00	EXTRINSIC ASTHMA UNSPECIFIED	AA	non-ADHD
0211096584	493.90	Mild intermittent asthma	AA	non-ADHD
0211096584	493.90	Mild intermittent asthma without complication	AA	non-ADHD
0211096584	691.8	Other atopic dermatitis and related conditions	AA	non-ADHD
0211096584	691.8	OTHER ATOPIC DERMATITIS	AA	non-ADHD
0211096584	693.1	Dermatitis due to food taken internally	AA	non-ADHD
0211096584	693.1	DERMAT D/T FOOD INGEST	AA	non-ADHD
0211096584	755.8	Familial joint laxity	AA	non-ADHD
0211096584	995.7	Food allergy	AA	non-ADHD
0211096584	693.1D	NO DX NAME PROVIDED	AA	non-ADHD
0211096584	V70.7	Examination of participant or control in clinical research	AA	non-ADHD
0211096584	V70.7D	NO DX NAME PROVIDED	AA	non-ADHD
0211096584		Atopic dermatitis, unspecified type	AA	non-ADHD
0212088267	034.0	Strep throat	AA	ADHD
0212088267	253.1	OTHER AND UNSPECIFIED ANTERIOR PITUITARY HYPERFUNCTION	AA	ADHD
0212088267	259.9	Prolactin increased	AA	ADHD
0212088267	312.9	Conduct disorder	AA	ADHD
0212088267	312.9	Unspecified disturbance of conduct	AA	ADHD
0212088267	312.9	CONDUCT DISTURBANCE NOS	AA	ADHD
0212088267	314.01	ATTENTION DEFICIT DISORDER WITH HYPERACTIVITY	AA	ADHD
0212088267	314.01	ADHD (attention deficit hyperactivity disorder)	AA	ADHD
0212088267	372.30	CONJUNCTIVITIS NOS	AA	ADHD
0212088267	372.30	Conjunctivitis unspecified	AA	ADHD
0212088267	382.9	OTITIS MEDIA NOS	AA	ADHD
0212088267	388.60	OTORRHEA NOS	AA	ADHD
0212088267	460	Nasopharyngitis acute	AA	ADHD
0212088267	462	Pharyngitis	AA	ADHD
0212088267	465.9	ACUTE URI NOS	AA	ADHD
0212088267	465.9	Acute upper respiratory infections of unspecified site	AA	ADHD
0212088267	466.0	ACUTE BRONCHITIS	AA	ADHD
0212088267	466.11	ACUTE BRONCHIOLITIS DUE TO RESP SYNCYTIAL VIRUS (RSV)	AA	ADHD
0212088267	477.9	Allergic rhinitis	AA	ADHD
0212088267	493.00	Extrinsic asthma, unspecified	AA	ADHD
0212088267	493.00	EXTRINSIC ASTHMA UNSPECIFIED	AA	ADHD
0212088267	493.90	Mild intermittent asthma	AA	ADHD
0212088267	493.90	UNSPECIFIED ASTHMA	AA	ADHD
0212088267	493.90	Mild intermittent asthma, uncomplicated	AA	ADHD
0212088267	493.90	Mild intermittent asthma without complication	AA	ADHD
0212088267	530.81	GERD (gastroesophageal reflux disease)	AA	ADHD
0212088267	530.81	Gastroesophageal reflux disease without esophagitis	AA	ADHD
0212088267	692.9	DERMATITIS NOS	AA	ADHD
0212088267	692.9	Contact dermatitis and other eczema, due to unspecified cause	AA	ADHD
0212088267	719.47	Pain in joint, ankle and foot	AA	ADHD
0212088267	733.90	BONE CARTILAGE DIS NOS	AA	ADHD
0212088267	783.41	Failure to thrive in childhood	AA	ADHD
0212088267	783.41	Poor weight gain in child	AA	ADHD
0212088267	783.41	FAILURE TO THRIVE	AA	ADHD
0212088267	784.0	Headache(784.0)	AA	ADHD
0212088267	784.0	HEADACHE	AA	ADHD
0212088267	785.2	Undiagnosed cardiac murmurs	AA	ADHD
0212088267	785.2	Cardiac murmur	AA	ADHD
0212088267	785.2	CARDIAC MURMURS NEC	AA	ADHD
0212088267	786.50	Chest pain, unspecified	AA	ADHD
0212088267	786.50	CHEST PAIN NOS	AA	ADHD
0212088267	786.50	Chest pain on exertion	AA	ADHD
0212088267	787.03	Vomiting	AA	ADHD
0212088267	787.91	Diarrhea	AA	ADHD
0212088267	787.91	DIARRHEA NOS	AA	ADHD
0212088267	789.00	Abdominal pain	AA	ADHD
0212088267	810.00	Unspecified part of closed fracture of clavicle	AA	ADHD
0212088267	949.0	Burn	AA	ADHD
0212088267	959.01	Head trauma	AA	ADHD
0212088267	995.50	CHILD ABUSE	AA	ADHD
0212088267	100493.9	NO DX NAME PROVIDED	AA	ADHD
0212088267	034.0K	NO DX NAME PROVIDED	AA	ADHD
0212088267	253.1Q	NO DX NAME PROVIDED	AA	ADHD
0212088267	314.01M	NO DX NAME PROVIDED	AA	ADHD
0212088267	460AT	NO DX NAME PROVIDED	AA	ADHD
0212088267	462Y	NO DX NAME PROVIDED	AA	ADHD
0212088267	477.9AD	NO DX NAME PROVIDED	AA	ADHD
0212088267	493.90AJ	NO DX NAME PROVIDED	AA	ADHD
0212088267	783.41X	NO DX NAME PROVIDED	AA	ADHD
0212088267	785.2B	NO DX NAME PROVIDED	AA	ADHD
0212088267	787.03B	NO DX NAME PROVIDED	AA	ADHD
0212088267	E849.0	ACCIDENT IN HOME	AA	ADHD
0212088267	E906.3	ANIMAL BITE NEC	AA	ADHD
0212088267	V04.8	VACCINE FOR OTHER VIRAL DIS	AA	ADHD
0212088267	V04.8	Need for prophylactic vaccination and inoculation against other viral diseases	AA	ADHD
0212088267	V04.81	VACCINE FOR INFLUENZA	AA	ADHD
0212088267	V04.81	Need for prophylactic vaccination and inoculation against influenza	AA	ADHD
0212088267	V07.9	Unspecified prophylactic or treatment measure	AA	ADHD
0212088267	V17.49	Family history of heart failure	AA	ADHD
0212088267	V20.2	Routine infant or child health check	AA	ADHD
0212088267	V20.2	ROUTIN CHILD HEALTH EXAM	AA	ADHD
0212088267	V20.2	Encounter for routine child health examination without abnormal findings	AA	ADHD
0212088267	V20.2	WCC (well child check)	AA	ADHD
0212088267	V20.2D	NO DX NAME PROVIDED	AA	ADHD
0212088267	V67.9	Unspecified follow-up examination	AA	ADHD
0212088267	V67.9	FOLLOW-UP EXAM NOS	AA	ADHD
0212088267	V68.89	Adopted	AA	ADHD
0212088267	V70.9	GENERAL MEDICAL EXAM NOS	AA	ADHD
0212088267	V72.6	LABORATORY EXAMINATION	AA	ADHD
0212088267		Attention-deficit hyperactivity disorder, other type	AA	ADHD
0212088267		Ankle sprain, right, initial encounter	AA	ADHD
0212088267		Acute pain of left knee	AA	ADHD
0212088267		Closed nondisplaced longitudinal fracture of left patella, initial encounter	AA	ADHD
0216705962	008.8	VIRAL ENTERITIS NOS	AA	ADHD
0216705962	079.99	Viral syndrome	AA	ADHD
0216705962	110.0	Dermatophytosis of scalp and beard	AA	ADHD
0216705962	110.0	DERMATOPHYT SCALP/BEARD	AA	ADHD
0216705962	110.5	Dermatophytosis of the body	AA	ADHD
0216705962	110.5	DERMATOPHYTOSIS OF BODY	AA	ADHD
0216705962	278.00	OBESITY, UNSPECIFIED	AA	ADHD
0216705962	278.00	Obesity	AA	ADHD
0216705962	314.01	Attention deficit disorder with hyperactivity(314.01)	AA	ADHD
0216705962	314.01	ATTN DEFICIT W HYPERACT	AA	ADHD
0216705962	314.01	ATTENTION DEFICIT DISORDER WITH HYPERACTIVITY	AA	ADHD
0216705962	314.01	ADHD (attention deficit hyperactivity disorder)	AA	ADHD
0216705962	372.14	CHR ALLRG CONJUNCTIV NEC	AA	ADHD
0216705962	372.30	Conjunctivitis unspecified	AA	ADHD
0216705962	372.30	CONJUNCTIVITIS NOS	AA	ADHD
0216705962	382.9	OTITIS MEDIA NOS	AA	ADHD
0216705962	462	Pharyngitis	AA	ADHD
0216705962	462	ACUTE PHARYNGITIS	AA	ADHD
0216705962	465.9	ACUTE URI NOS	AA	ADHD
0216705962	477.9	Allergic rhinitis, cause unspecified	AA	ADHD
0216705962	477.9	ALLERGIC RHINITIS NOS	AA	ADHD
0216705962	486	PNEUMONIA	AA	ADHD
0216705962	493.00	EXTRINSIC ASTHMA UNSPECIFIED	AA	ADHD
0216705962	493.00	Extrinsic asthma, unspecified	AA	ADHD
0216705962	493.02	Extrinsic asthma with exacerbation	AA	ADHD
0216705962	493.02	EXTRINSIC ASTHMA WITH EXAC	AA	ADHD
0216705962	493.02	EXTRINSIC ASTHMA	AA	ADHD
0216705962	493.90	Mild persistent asthma	AA	ADHD
0216705962	493.90	Mild intermittent asthma	AA	ADHD
0216705962	493.90	ASTHMA	AA	ADHD
0216705962	493.90	Mild intermittent asthma, uncomplicated	AA	ADHD
0216705962	681.11	Infected nailbed of toe	AA	ADHD
0216705962	682.9	Abscess	AA	ADHD
0216705962	682.9	Cellulitis and abscess of unspecified site	AA	ADHD
0216705962	682.9	CELLULITIS NOS	AA	ADHD
0216705962	683	ACUTE LYMPHADENITIS	AA	ADHD
0216705962	690.10	Seborrheic dermatitis, unspecified	AA	ADHD
0216705962	690.10	SEBORRHEIC DERMATITIS NOS	AA	ADHD
0216705962	692.9	DERMATITIS NOS	AA	ADHD
0216705962	692.9	Contact dermatitis and other eczema, due to unspecified cause	AA	ADHD
0216705962	703.0	Ingrowing nail, left great toe	AA	ADHD
0216705962	703.0	INGROWING NAIL	AA	ADHD
0216705962	709.8	Chafing	AA	ADHD
0216705962	719.46	JOINT PAIN-L/LEG	AA	ADHD
0216705962	729.5	Pain in limb	AA	ADHD
0216705962	729.5	Pain of left lower leg	AA	ADHD
0216705962	780.6	Fever and other physiologic disturbances of temperature regulation	AA	ADHD
0216705962	780.6	FEVER	AA	ADHD
0216705962	783.3	Feeding difficulties and mismanagement	AA	ADHD
0216705962	783.3	FEEDING PROBLEM	AA	ADHD
0216705962	784.7	Epistaxis	AA	ADHD
0216705962	785.2	Heart murmur	AA	ADHD
0216705962	786.59	CHEST PAIN NEC	AA	ADHD
0216705962	787.03	VOMITING ALONE	AA	ADHD
0216705962	787.91	DIARRHEA	AA	ADHD
0216705962	788.1	Dysuria	AA	ADHD
0216705962	788.42	Polyuria	AA	ADHD
0216705962	995.7	Food allergy	AA	ADHD
0216705962	100493.9	NO DX NAME PROVIDED	AA	ADHD
0216705962	278.00J	OBESITY	AA	ADHD
0216705962	278.00J	NO DX NAME PROVIDED	AA	ADHD
0216705962	314.01M	NO DX NAME PROVIDED	AA	ADHD
0216705962	314.01M	ADHD (ATTENTION DEFICIT HYPERACTIVITY DISORDER)	AA	ADHD
0216705962	462Y	NO DX NAME PROVIDED	AA	ADHD
0216705962	493.90AJ	NO DX NAME PROVIDED	AA	ADHD
0216705962	493.90AK	NO DX NAME PROVIDED	AA	ADHD
0216705962	493.90AK	MILD PERSISTENT ASTHMA	AA	ADHD
0216705962	681.11BF	NO DX NAME PROVIDED	AA	ADHD
0216705962	682.9H	NO DX NAME PROVIDED	AA	ADHD
0216705962	695.89BK	NO DX NAME PROVIDED	AA	ADHD
0216705962	703.0Z	NO DX NAME PROVIDED	AA	ADHD
0216705962	709.8EK	NO DX NAME PROVIDED	AA	ADHD
0216705962	729.5JK	NO DX NAME PROVIDED	AA	ADHD
0216705962	V03.89	VACCINE FOR SINGLE BACT DIS OTHER	AA	ADHD
0216705962	V03.89	Need for other specified prophylactic vaccination against single bacterial disease	AA	ADHD
0216705962	V03.89	VACCIN 1 BACTERIA NEC	AA	ADHD
0216705962	V04.81	VACCINE FOR INFLUENZA	AA	ADHD
0216705962	V04.81	Need for prophylactic vaccination and inoculation against influenza	AA	ADHD
0216705962	V06.1	VACCINE FOR DIPTH/TET/PERTUSS	AA	ADHD
0216705962	V06.1	VACCIN FOR DTP	AA	ADHD
0216705962	V06.1	Need for prophylactic vaccination with combined diphtheria-tetanus-pertussis (DTP) vaccine	AA	ADHD
0216705962	V20.2	WCC (well child check)	AA	ADHD
0216705962	V20.2	Well child check	AA	ADHD
0216705962	V20.2	Routine infant or child health check	AA	ADHD
0216705962	V20.2	ROUTIN CHILD HEALTH EXAM	AA	ADHD
0216705962	V20.2D	WCC (WELL CHILD CHECK)	AA	ADHD
0216705962	V20.2D	NO DX NAME PROVIDED	AA	ADHD
0216705962	V64.2	NO PROC/PATIENT DECISION	AA	ADHD
0216705962	V70.9	GENERAL MEDICAL EXAM NOS	AA	ADHD
0216705962	V72.6	Laboratory examination	AA	ADHD
0216705962	V74.1	SCREENING-PULMONARY TB	AA	ADHD
0216705962	V74.5	Screening examination for venereal disease	AA	ADHD
0216705962	V79.0	Screening for depression	AA	ADHD
0216705962	V85.54	BMI (body mass index) pediatric, > 99% for age, obese child, tertiary care intervention	AA	ADHD
0216705962		Food allergy, subsequent encounter	AA	ADHD
0223401925	034.0	Streptococcal pharyngitis	AA	non-ADHD
0223401925	079.99	Viral syndrome	AA	non-ADHD
0223401925	288.09	Chronic benign neutropenia	AA	non-ADHD
0223401925	288.50	LEUKOCYTOPENIA, UNSPECIFIED	AA	non-ADHD
0223401925	288.50	WBC decreased	AA	non-ADHD
0223401925	296.90	Mood and affect disturbance	AA	non-ADHD
0223401925	462	Pharyngitis	AA	non-ADHD
0223401925	462	ACUTE PHARYNGITIS	AA	non-ADHD
0223401925	599.0	Urinary tract infection, site not specified	AA	non-ADHD
0223401925	623.5	Vaginal discharge	AA	non-ADHD
0223401925	623.5	LEUKORRHEA, NOT SPECIFIED AS INFECTIVE	AA	non-ADHD
0223401925	692.9	Eczema	AA	non-ADHD
0223401925	719.46	PAIN IN JOINT, LOWER LEG	AA	non-ADHD
0223401925	719.46	Knee pain	AA	non-ADHD
0223401925	724.5	Back pain	AA	non-ADHD
0223401925	729.1	Muscle pain	AA	non-ADHD
0223401925	785.6	Reactive cervical lymphadenopathy	AA	non-ADHD
0223401925	787.03	Vomiting	AA	non-ADHD
0223401925	788.1	Dysuria	AA	non-ADHD
0223401925	790.6	Abnormal CBC	AA	non-ADHD
0223401925	883.0	OPEN WOUND OF FINGER(S) , WITHOUT MENTION OF COMPLICATION	AA	non-ADHD
0223401925	911.0	TRUNK ABRASION OR FRICTION BURN, WITHOUT MENTION OF INFECTION	AA	non-ADHD
0223401925	921.1	CONTUSION OF EYELIDS AND PERIOCULAR AREA	AA	non-ADHD
0223401925	922.31	CONTUSION OF BACK	AA	non-ADHD
0223401925	922.31	Contusion of back(922.31)	AA	non-ADHD
0223401925	945.04	Burn of lower leg	AA	non-ADHD
0223401925	959.19	Back injury	AA	non-ADHD
0223401925	288.50L	NO DX NAME PROVIDED	AA	non-ADHD
0223401925	462Y	NO DX NAME PROVIDED	AA	non-ADHD
0223401925	623.5A	NO DX NAME PROVIDED	AA	non-ADHD
0223401925	692.9BU	NO DX NAME PROVIDED	AA	non-ADHD
0223401925	719.46D	NO DX NAME PROVIDED	AA	non-ADHD
0223401925	724.5E	NO DX NAME PROVIDED	AA	non-ADHD
0223401925	787.03B	NO DX NAME PROVIDED	AA	non-ADHD
0223401925	790.6BK	NO DX NAME PROVIDED	AA	non-ADHD
0223401925	959.19G	NO DX NAME PROVIDED	AA	non-ADHD
0223401925	E960.0	Unarmed fight or brawl	AA	non-ADHD
0223401925	V04.81	Flu vaccine need	AA	non-ADHD
0223401925	V04.81	Need for prophylactic vaccination and inoculation against influenza	AA	non-ADHD
0223401925	V04.81W	NO DX NAME PROVIDED	AA	non-ADHD
0223401925	V07.9	Unspecified prophylactic or treatment measure	AA	non-ADHD
0223401925	V15.89	Immunization history incomplete	AA	non-ADHD
0223401925	V15.89AA	NO DX NAME PROVIDED	AA	non-ADHD
0223401925	V20.2	WCC (well child check)	AA	non-ADHD
0223401925	V20.2D	NO DX NAME PROVIDED	AA	non-ADHD
0223401925	V25.02	General counseling for initiation of other contraceptive measures	AA	non-ADHD
0223401925	V25.02	INITIATE CONTRACEPT NEC	AA	non-ADHD
0223401925	V25.03	Encounter for emergency contraceptive counseling and prescription	AA	non-ADHD
0223401925	V25.03	EMERG CONTRACEPT COUNSEL & RX	AA	non-ADHD
0223401925	V25.40	Contraceptive surveillance, unspecified	AA	non-ADHD
0223401925	V25.40	CONTRACEPT SURVEILL NOS	AA	non-ADHD
0223401925	V62.9	Unspecified psychosocial circumstance	AA	non-ADHD
0223401925	V65.45	Counseling on other sexually transmitted diseases	AA	non-ADHD
0223401925	V65.45	COUNSELING OTHER SEX TRANSMIT DIS	AA	non-ADHD
0223401925	V67.9	Unspecified follow-up examination	AA	non-ADHD
0223401925	V67.9	FOLLOW-UP EXAM NOS	AA	non-ADHD
0223401925	V69.2	Problems related to high-risk sexual behavior	AA	non-ADHD
0223401925	V70.0	Routine general medical examination at a health care facility	AA	non-ADHD
0223401925	V72.41	Pregnancy examination or test, negative result	AA	non-ADHD
0223401925	V72.41	PREGNANCY TEST, NEGATIVE	AA	non-ADHD
0223401925	V74.1	Screening examination for pulmonary tuberculosis	AA	non-ADHD
0223401925	V74.1	Screening-pulmonary TB	AA	non-ADHD
0223401925	V74.1	PPD screening test	AA	non-ADHD
0223401925	V74.5	Screening examination for venereal disease	AA	non-ADHD
0223401925	V74.5	SCREENING FOR VENERAL DIS	AA	non-ADHD
0223401925	V74.5	Screening for STD (sexually transmitted disease)	AA	non-ADHD
0223401925	XXXB	ERRONEOUS ENCOUNTER--DISREGARD	AA	non-ADHD
0228100099	034.0	STREP SORE THROAT	EA	ADHD
0228100099	242.00	TOX DIF GOITER NO CRISIS	EA	ADHD
0228100099	242.90	THYROTOX NOS NO CRISIS	EA	ADHD
0228100099	244.9	HYPOTHYROIDISM NOS	EA	ADHD
0228100099	245.0	ACUTE THYROIDITIS	EA	ADHD
0228100099	278.00	OBESITY	EA	ADHD
0228100099	278.00	Obesity, unspecified	EA	ADHD
0228100099	278.00	OBESITY NOS	EA	ADHD
0228100099	314.00	ATTN DEFIC NONHYPERACT	EA	ADHD
0228100099	314.01	Attention deficit disorder with hyperactivity(314.01)	EA	ADHD
0228100099	314.01	ATTN DEFICIT W HYPERACT	EA	ADHD
0228100099	367.1	MYOPIA	EA	ADHD
0228100099	368.8	VISUAL DISTURBANCES NEC	EA	ADHD
0228100099	382.00	AC SUPP OTITIS MEDIA NOS	EA	ADHD
0228100099	382.00	Acute suppurative otitis media without spontaneous rupture of eardrum	EA	ADHD
0228100099	382.00	ACUTE SUPP OTITIS MEDIA NOS	EA	ADHD
0228100099	382.9	OTITIS MEDIA NOS	EA	ADHD
0228100099	401.9	Unspecified essential hypertension	EA	ADHD
0228100099	401.9	HYPERTENSION NOS	EA	ADHD
0228100099	461.9	Acute sinusitis, unspecified	EA	ADHD
0228100099	461.9	ACUTE SINUSITIS NOS	EA	ADHD
0228100099	462	ACUTE PHARYNGITIS	EA	ADHD
0228100099	465.9	Acute upper respiratory infections of unspecified site	EA	ADHD
0228100099	465.9	ACUTE URI NOS	EA	ADHD
0228100099	477.9	Allergic rhinitis, cause unspecified	EA	ADHD
0228100099	477.9	ALLERGIC RHINITIS NOS	EA	ADHD
0228100099	493.90	Mild intermittent asthma	EA	ADHD
0228100099	706.1	Other acne	EA	ADHD
0228100099	706.1	ACNE NEC	EA	ADHD
0228100099	786.2	COUGH	EA	ADHD
0228100099	794.5	ABN THYROID FUNCT STUDY	EA	ADHD
0228100099	100493.9	NO DX NAME PROVIDED	EA	ADHD
0228100099	V01.89	Contact with or exposure to other communicable diseases(V01.89)	EA	ADHD
0228100099	V01.89	COMMUNIC DIS CONTACT NEC	EA	ADHD
0228100099	V04.81	VACCINE FOR INFLUENZA	EA	ADHD
0228100099	V04.81	Need for prophylactic vaccination and inoculation against influenza	EA	ADHD
0228100099	V06.5	PROPHYLACTIC VACCINATION AGAINST TETANUS-DIPHTHERIA [TD]	EA	ADHD
0228100099	V20.2	Routine infant or child health check	EA	ADHD
0228100099	V20.2	ROUTIN CHILD HEALTH EXAM	EA	ADHD
0228100099	V41.3	EAR PROBLEMS NEC	EA	ADHD
0228100099	V70.0	Routine general medical examination at a health care facility	EA	ADHD
0228100099	V70.0	ROUTINE MEDICAL EXAM	EA	ADHD
0228100099	V72.6	Laboratory examination	EA	ADHD
0228100099	V78.1	Screening for other and unspecified deficiency anemia	EA	ADHD
0228100099	V78.1	SCREENING-DEFIC ANEMIA NEC	EA	ADHD
0237012361	245.2	CHR LYMPHOCYT THYROIDIT	EA	ADHD
0237012361	245.2	Chronic lymphocytic thyroiditis	EA	ADHD
0237012361	250.01	Type 1 diabetes mellitus without complication	EA	ADHD
0237012361	250.01	DM W/O COMPLICATION TYPE I	EA	ADHD
0237012361	250.01	DIABETES MELLITUS TYPE I-UNCOMPL	EA	ADHD
0237012361	250.01	Type I (juvenile type) diabetes mellitus without mention of complication, not stated as uncontrolled	EA	ADHD
0237012361	250.01	Diabetes type I	EA	ADHD
0237012361	250.01	DIABETES UNCOMPL JUVEN	EA	ADHD
0237012361	271.3	Lactose intolerance	EA	ADHD
0237012361	272.4	Hyperlipidemia LDL goal < 100	EA	ADHD
0237012361	272.4	Hyperlipidemia with target LDL less than 100	EA	ADHD
0237012361	279.01	SELECTIVE IGA IMMUNODEFICIENCY	EA	ADHD
0237012361	279.01	IgA deficiency	EA	ADHD
0237012361	279.3	UNSPECIFIED IMMUNITY DEFICIENCY	EA	ADHD
0237012361	314.00	ATTENTION DEFICIT DISORDER WITHOUT MENTION OF HYPERACTIVITY	EA	ADHD
0237012361	314.01	ADHD (attention deficit hyperactivity disorder)	EA	ADHD
0237012361	381.10	Simple or unspecified chronic serous otitis media	EA	ADHD
0237012361	381.10	CHR SEROUS OM SIMP/NOS	EA	ADHD
0237012361	381.4	NONSUPP OTITIS MEDIA NOS	EA	ADHD
0237012361	473.9	CHRONIC SINUSITIS NOS	EA	ADHD
0237012361	474.10	HYPERTROPHY T AND A	EA	ADHD
0237012361	493.90	UNSPECIFIED ASTHMA	EA	ADHD
0237012361	493.90	ASTHMA	EA	ADHD
0237012361	550.90	UNILAT INGUINAL HERNIA	EA	ADHD
0237012361	579.0	Celiac disease	EA	ADHD
0237012361	579.0	CD (celiac disease)	EA	ADHD
0237012361	598.9	URETHRAL STRICTURE NOS	EA	ADHD
0237012361	603.9	HYDROCELE NOS	EA	ADHD
0237012361	727.81	Contracture, Achilles tendon	EA	ADHD
0237012361	734	Pes planus	EA	ADHD
0237012361	737.30	Scoliosis (and kyphoscoliosis), idiopathic	EA	ADHD
0237012361	737.8	Spinal asymmetry (< 10 degrees)	EA	ADHD
0237012361	757.39	Keratosis follicularis	EA	ADHD
0237012361	786.09	RESPIRATORY ABNORM NEC	EA	ADHD
0237012361	787.91	Chronic diarrhea	EA	ADHD
0237012361	787.91	Diarrhea	EA	ADHD
0237012361	787.91	DIARRHEA NOS	EA	ADHD
0237012361	789.00	ABDOMINAL PAIN, UNSPECIFIED SITE	EA	ADHD
0237012361	789.05	ABDOMINAL PAIN, PERIUMBILIC	EA	ADHD
0237012361	789.09	Abdominal pain, other specified site	EA	ADHD
0237012361	789.09	ABDOMINAL PAIN, OTHER SPECIFIED SITE	EA	ADHD
0237012361	789.09	ABDOMINAL PAIN OTHER SPEC SITE	EA	ADHD
0237012361	250.01Y	NO DX NAME PROVIDED	EA	ADHD
0237012361	272.4CU	NO DX NAME PROVIDED	EA	ADHD
0237012361	279.01B	NO DX NAME PROVIDED	EA	ADHD
0237012361	314.01M	NO DX NAME PROVIDED	EA	ADHD
0237012361	727.81S	NO DX NAME PROVIDED	EA	ADHD
0237012361	734L	NO DX NAME PROVIDED	EA	ADHD
0237012361	V12.69	PERSONAL HISTORY OF OTHER DISEASES OF RESPIRATORY SYSTEM	EA	ADHD
0237012361	V13.7	PERSONAL HISTORY OF PERINATAL PROBLEMS	EA	ADHD
0237012361	V17.5	FAMILY HISTORY OF ASTHMA	EA	ADHD
0237012361	V18.19	FAMILY HISTORY OF OTHER ENDOCRINE AND METABOLIC DISEASES	EA	ADHD
0237012361	V18.59	FAMILY HISTORY OF OTHER DIGESTIVE DISORDERS	EA	ADHD
0237012361	V58.67	ENCOUNTER FOR LONG-TERM (CURRENT) USE OF INSULIN	EA	ADHD
0237012361	V65.3	DIETARY SURVEILLANCE AND COUNSELING	EA	ADHD
0237012361		Attention deficit hyperactivity disorder (ADHD), unspecified ADHD type	EA	ADHD
0237012361		Uncontrolled type 1 diabetes mellitus without complication	EA	ADHD
0237012361		Uncontrolled type 1 diabetes mellitus	EA	ADHD
0237012361		Attention deficit hyperactivity disorder (ADHD), predominantly inattentive type	EA	ADHD
0251639632	034.0	STREP SORE THROAT	EA	ADHD
0251639632	070.32	Chronic hepatitis B without hepatic coma	EA	ADHD
0251639632	079.99	UNSPECIFIED VIRAL INFECTIONS	EA	ADHD
0251639632	079.99	Viral syndrome	EA	ADHD
0251639632	241.1	Multiple thyroid nodules	EA	ADHD
0251639632	246.8	Thyroid fullness	EA	ADHD
0251639632	260	KWASHIORKOR	EA	ADHD
0251639632	268.9	Vitamin D deficiency	EA	ADHD
0251639632	299.80	Asperger's disorder	EA	ADHD
0251639632	300.00	Anxiety state, unspecified	EA	ADHD
0251639632	300.00	ANXIETY STATE NOS	EA	ADHD
0251639632	300.02	Generalized anxiety disorder	EA	ADHD
0251639632	307.42	Psychophysiological insomnia	EA	ADHD
0251639632	311	Depression	EA	ADHD
0251639632	314.01	ADHD (attention deficit hyperactivity disorder)	EA	ADHD
0251639632	314.01	Attention deficit disorder with hyperactivity(314.01)	EA	ADHD
0251639632	314.01	ATTN DEFICIT W HYPERACT	EA	ADHD
0251639632	314.01	ATTENTION DEFICIT DISORDER WITH HYPERACTIVITY	EA	ADHD
0251639632	327.31	Circadian rhythm sleep disorder, delayed sleep phase type	EA	ADHD
0251639632	333.94	Restless legs syndrome (RLS)	EA	ADHD
0251639632	368.8	VISUAL DISTURBANCES NEC	EA	ADHD
0251639632	368.9	Vision abnormalities	EA	ADHD
0251639632	369.9	Visual loss	EA	ADHD
0251639632	369.9	VISUAL LOSS NOS	EA	ADHD
0251639632	369.9	Unspecified visual loss	EA	ADHD
0251639632	369.9	Visual acuity reduced	EA	ADHD
0251639632	380.10	Infective otitis externa, unspecified	EA	ADHD
0251639632	380.10	INFEC OTITIS EXTERNA NOS	EA	ADHD
0251639632	380.22	Other acute otitis externa	EA	ADHD
0251639632	380.22	ACUTE OTITIS EXTERNA NEC	EA	ADHD
0251639632	388.70	Ear pain	EA	ADHD
0251639632	388.70	OTALGIA NOS	EA	ADHD
0251639632	461.9	Sinusitis, acute	EA	ADHD
0251639632	462	ACUTE PHARYNGITIS	EA	ADHD
0251639632	462	Pharyngitis	EA	ADHD
0251639632	466.11	ACUTE BRONCHIOLITIS DUE TO RESP SYNCYTIAL VIRUS (RSV)	EA	ADHD
0251639632	477.9	Allergic rhinitis	EA	ADHD
0251639632	486	PNEUMONIA	EA	ADHD
0251639632	493.90	ASTHMA	EA	ADHD
0251639632	493.92	UNSPECIFIED ASTHMA	EA	ADHD
0251639632	626.4	Irregular menses	EA	ADHD
0251639632	692.9	DERMATITIS NOS	EA	ADHD
0251639632	692.9	Contact dermatitis and other eczema, due to unspecified cause	EA	ADHD
0251639632	705.21	Hyperhidrosis, focal, primary	EA	ADHD
0251639632	719.45	Right hip pain	EA	ADHD
0251639632	719.45	JOINT PAIN-PELVIS	EA	ADHD
0251639632	719.45	Pain in joint, pelvic region and thigh	EA	ADHD
0251639632	719.46	Knee pain	EA	ADHD
0251639632	719.46	Pain in joint, lower leg	EA	ADHD
0251639632	719.46	JOINT PAIN-L/LEG	EA	ADHD
0251639632	728.4	Laxity of ligament	EA	ADHD
0251639632	728.89	Iliotibial band syndrome	EA	ADHD
0251639632	729.5	PAIN IN LIMB	EA	ADHD
0251639632	737.30	Scoliosis (and kyphoscoliosis), idiopathic	EA	ADHD
0251639632	737.30	IDIOPATHIC SCOLIOSIS	EA	ADHD
0251639632	780.50	Sleep disorder	EA	ADHD
0251639632	780.50	Sleep disturbance, unspecified	EA	ADHD
0251639632	780.50	SLEEP DISTURBANCE NOS	EA	ADHD
0251639632	780.50	UNSPECIFIED SLEEP DISTURBANCE	EA	ADHD
0251639632	780.52	Insomnia	EA	ADHD
0251639632	780.6	FEVER	EA	ADHD
0251639632	780.8	Excessive sweating	EA	ADHD
0251639632	784.0	Headache(784.0)	EA	ADHD
0251639632	784.0	HEADACHE	EA	ADHD
0251639632	784.1	THROAT PAIN	EA	ADHD
0251639632	785.2	UNDIAGNOSED CARDIAC MURMURS	EA	ADHD
0251639632	786.07	WHEEZING	EA	ADHD
0251639632	786.2	Cough	EA	ADHD
0251639632	787.03	VOMITING ALONE	EA	ADHD
0251639632	794.5	Abnormal results of thyroid function studies	EA	ADHD
0251639632	795.79	Hepatitis B core antibody positive	EA	ADHD
0251639632	795.79	Hepatitis B antibody positive	EA	ADHD
0251639632	796.4	Abnormal laboratory test result	EA	ADHD
0251639632	845.00	SPRAIN OF ANKLE NOS	EA	ADHD
0251639632	959.6	Injury, other and unspecified, hip and thigh	EA	ADHD
0251639632	959.6	HIP & THIGH INJURY NOS	EA	ADHD
0251639632	299.80B	NO DX NAME PROVIDED	EA	ADHD
0251639632	314.01M	NO DX NAME PROVIDED	EA	ADHD
0251639632	369.9AU	NO DX NAME PROVIDED	EA	ADHD
0251639632	462Y	NO DX NAME PROVIDED	EA	ADHD
0251639632	477.9AD	NO DX NAME PROVIDED	EA	ADHD
0251639632	719.45M	NO DX NAME PROVIDED	EA	ADHD
0251639632	728.89AW	NO DX NAME PROVIDED	EA	ADHD
0251639632	780.50E	NO DX NAME PROVIDED	EA	ADHD
0251639632	780.52A	NO DX NAME PROVIDED	EA	ADHD
0251639632	785.2CB	NO DX NAME PROVIDED	EA	ADHD
0251639632	794.5E	NO DX NAME PROVIDED	EA	ADHD
0251639632	796.4M	NO DX NAME PROVIDED	EA	ADHD
0251639632	IMO0001	Innocent heart murmur	EA	ADHD
0251639632	V04.0	VACCIN FOR POLIOMYELITIS	EA	ADHD
0251639632	V04.8	VACCIN FOR INFLUENZA	EA	ADHD
0251639632	V04.81	Need for prophylactic vaccination and inoculation against influenza	EA	ADHD
0251639632	V04.81	VACCINE FOR INFLUENZA	EA	ADHD
0251639632	V05.4	PROPHYLACTIC VACCINATION FOR VARICELLA	EA	ADHD
0251639632	V05.8	VACCINE FOR DISEASE NEC	EA	ADHD
0251639632	V05.8	Need for prophylactic vaccination and inoculation against other specified disease	EA	ADHD
0251639632	V06.1	VACCIN FOR DTP	EA	ADHD
0251639632	V06.4	VAC-MEASLE-MUMPS-RUBELLA	EA	ADHD
0251639632	V20.2	ROUTIN CHILD HEALTH EXAM	EA	ADHD
0251639632	V20.2	WCC (well child check)	EA	ADHD
0251639632	V20.2	Routine infant or child health check	EA	ADHD
0251639632	V20.2D	NO DX NAME PROVIDED	EA	ADHD
0251639632	V20.2D	WCC (WELL CHILD CHECK)	EA	ADHD
0251639632	V70.7	Examination of participant in clinical trial	EA	ADHD
0251639632	V70.7	EXAM-CLINICAL RESEARCH	EA	ADHD
0251639632		Chronic hepatitis B without hepatic coma, without delta-agent	EA	ADHD
0251639632		Iliotibial band syndrome, unspecified laterality	EA	ADHD
0261409733	079.99	Unspecified viral infection, in conditions classified elsewhere and of unspecified site	EA	non-ADHD
0261409733	079.99	UNSPECIFIED VIRAL INFECTION	EA	non-ADHD
0261409733	216.9	Atypical nevi	EA	non-ADHD
0261409733	300.00	Anxiety	EA	non-ADHD
0261409733	307.20	Tic	EA	non-ADHD
0261409733	327.23	OBSTRUCTIVE SLEEP APNEA (ADULT) (PEDIATRIC)	EA	non-ADHD
0261409733	327.23	Obstructive sleep apnea	EA	non-ADHD
0261409733	359.89	Other myopathies(359.89)	EA	non-ADHD
0261409733	359.89	OTHER MYOPATHIES	EA	non-ADHD
0261409733	368.8	VISUAL DISTURBANCES NEC	EA	non-ADHD
0261409733	369.9	VISUAL LOSS NOS	EA	non-ADHD
0261409733	369.9	Unspecified visual loss	EA	non-ADHD
0261409733	389.9	HEARING LOSS NOS	EA	non-ADHD
0261409733	474.10	HYPERTROPHY OF TONSIL WITH ADENOIDS	EA	non-ADHD
0261409733	474.12	HYPERTROPHY OF ADENOIDS ALONE	EA	non-ADHD
0261409733	474.12	Adenoid hypertrophy	EA	non-ADHD
0261409733	564.00	UNSPECIFIED CONSTIPATION	EA	non-ADHD
0261409733	599.70	HEMATURIA, UNSPECIFIED	EA	non-ADHD
0261409733	605	REDUN PREPUCE PHIMOSIS	EA	non-ADHD
0261409733	607.9	DISORDER OF PENIS NOS	EA	non-ADHD
0261409733	698.0	Anal itching	EA	non-ADHD
0261409733	719.45	Hip pain	EA	non-ADHD
0261409733	719.46	Bilateral chronic knee pain	EA	non-ADHD
0261409733	719.46	PAIN IN JOINT, LOWER LEG	EA	non-ADHD
0261409733	719.46	Knee pain	EA	non-ADHD
0261409733	719.46	JOINT PAIN-L/LEG	EA	non-ADHD
0261409733	719.46	Knee pain, bilateral	EA	non-ADHD
0261409733	724.5	Backache, unspecified	EA	non-ADHD
0261409733	724.5	BACKACHE NOS	EA	non-ADHD
0261409733	728.88	Rhabdomyolysis	EA	non-ADHD
0261409733	732.4	Sinding-Larsen-Johansson syndrome	EA	non-ADHD
0261409733	737.30	Adolescent idiopathic scoliosis of lumbar region	EA	non-ADHD
0261409733	780.57	Sleep apnea	EA	non-ADHD
0261409733	780.57	UNSPECIFIED SLEEP APNEA	EA	non-ADHD
0261409733	781.2	ABNORMALITY OF GAIT	EA	non-ADHD
0261409733	783.43	Short stature	EA	non-ADHD
0261409733	784.99	OTHER SYMPTOMS INVOLVING HEAD AND NECK	EA	non-ADHD
0261409733	784.99	Halitosis	EA	non-ADHD
0261409733	959.19	OTHER INJURY OF OTHER SITES OF TRUNK	EA	non-ADHD
0261409733	998.11	HEMORRHAGE COMPLICATING A PROCEDURE	EA	non-ADHD
0261409733	300.00E	NO DX NAME PROVIDED	EA	non-ADHD
0261409733	307.20G	NO DX NAME PROVIDED	EA	non-ADHD
0261409733	327.23D	NO DX NAME PROVIDED	EA	non-ADHD
0261409733	474.12E	NO DX NAME PROVIDED	EA	non-ADHD
0261409733	698.0F	NO DX NAME PROVIDED	EA	non-ADHD
0261409733	780.57C	NO DX NAME PROVIDED	EA	non-ADHD
0261409733	784.99K	NO DX NAME PROVIDED	EA	non-ADHD
0261409733	995.27DH	NO DX NAME PROVIDED	EA	non-ADHD
0261409733	V03.81	PROPHYLACTIC VACCINATION AGAINST HAEMOPHILUS INFLUENZAE	EA	non-ADHD
0261409733	V03.82	PROPHYLACTIC VACCINATION AGAINST STREPTOCOCCUS PNEUMONIAE	EA	non-ADHD
0261409733	V04.0	VACCIN FOR POLIOMYELITIS	EA	non-ADHD
0261409733	V04.8	VACCIN FOR INFLUENZA	EA	non-ADHD
0261409733	V04.81	NEED FOR PROPHYLACTIC VACCINATION AND INOCULATION	EA	non-ADHD
0261409733	V04.81	VACCINE FOR INFLUENZA	EA	non-ADHD
0261409733	V04.81	Need for prophylactic vaccination and inoculation against influenza	EA	non-ADHD
0261409733	V05.3	[NEED FOR] INOCULATION AGAINST VIRAL HEPATITIS	EA	non-ADHD
0261409733	V05.3	VACCINE FOR VIRAL HEPATITIS	EA	non-ADHD
0261409733	V05.3	Need for prophylactic vaccination and inoculation against viral hepatitis	EA	non-ADHD
0261409733	V05.4	PROPHYLACTIC VACCINATION FOR VARICELLA	EA	non-ADHD
0261409733	V06.1	VACCIN FOR DTP	EA	non-ADHD
0261409733	V06.4	VAC-MEASLE-MUMPS-RUBELLA	EA	non-ADHD
0261409733	V07.9	Need for prophylactic measure	EA	non-ADHD
0261409733	V14.4	Allergy status to anesthetic agent	EA	non-ADHD
0261409733	V15.09	OTHER ALLERGY, OTHER THAN TO MEDICINAL AGENTS	EA	non-ADHD
0261409733	V20.2	ROUTIN CHILD HEALTH EXAM	EA	non-ADHD
0261409733	V20.2	Routine infant or child health check	EA	non-ADHD
0261409733	V20.2	Encounter for routine child health examination without abnormal findings	EA	non-ADHD
0261409733	V20.2	WCC (well child check)	EA	non-ADHD
0261409733	V20.2D	NO DX NAME PROVIDED	EA	non-ADHD
0261409733	V67.9	Unspecified follow-up examination	EA	non-ADHD
0261409733	V67.9	FOLLOW-UP EXAM NOS	EA	non-ADHD
0261409733	V70.0	Routine general medical examination at a health care facility	EA	non-ADHD
0261409733		Short stature (child)	EA	non-ADHD
0267039109	079.99	UNSPECIFIED VIRAL INFECTION	EA	non-ADHD
0267039109	346.90	MIGRAINE NOS/NOT INTRCBL	EA	non-ADHD
0267039109	372.05	Acute atopic conjunctivitis	EA	non-ADHD
0267039109	389.10	SENSORNEUR HEAR LOSS NOS	EA	non-ADHD
0267039109	474.00	Chronic tonsillitis	EA	non-ADHD
0267039109	474.10	HYPERTROPHY TONS AND ADEN	EA	non-ADHD
0267039109	474.10	Hypertrophy of tonsil with adenoids	EA	non-ADHD
0267039109	477.9	AR (allergic rhinitis)	EA	non-ADHD
0267039109	564.00	CONSTIPATION NOS	EA	non-ADHD
0267039109	564.00	Unspecified constipation	EA	non-ADHD
0267039109	604.90	Epididymitis	EA	non-ADHD
0267039109	608.9	Testicular/scrotal pain	EA	non-ADHD
0267039109	608.9	MALE GENITAL DIS NOS	EA	non-ADHD
0267039109	608.9	Unspecified disorder of male genital organs	EA	non-ADHD
0267039109	737.30	Adolescent idiopathic scoliosis of thoracolumbar region	EA	non-ADHD
0267039109	737.30	Scoliosis (and kyphoscoliosis), idiopathic	EA	non-ADHD
0267039109	737.30	IDIOPATHIC SCOLIOSIS	EA	non-ADHD
0267039109	752.51	Undescended testis	EA	non-ADHD
0267039109	752.51	UNDESCENDED TESTES	EA	non-ADHD
0267039109	755.59	Congenital clinodactyly	EA	non-ADHD
0267039109	780.50	Sleep disturbance, unspecified	EA	non-ADHD
0267039109	780.50	SLEEP DISTURBANCE NOS	EA	non-ADHD
0267039109	784.0	HEADACHE	EA	non-ADHD
0267039109	785.0	TACHYCARDIA, UNSPECIFIED	EA	non-ADHD
0267039109	785.1	Palpitations	EA	non-ADHD
0267039109	788.31	Urge incontinence	EA	non-ADHD
0267039109	788.41	Urinary frequency	EA	non-ADHD
0267039109	477.9AG	NO DX NAME PROVIDED	EA	non-ADHD
0267039109	755.59N	NO DX NAME PROVIDED	EA	non-ADHD
0267039109	V17.4	FAMILY HISTORY OF OTHER CARDIOVASCULAR DISEASES	EA	non-ADHD
0267039109	V17.6	FAMILY HISTORY OF OTHER CHRONIC RESPIRATORY CONDITIONS	EA	non-ADHD
0271859397	008.61	ENTERITIS DUE TO ROTAVIRUS	AA	non-ADHD
0271859397	008.8	VIRAL ENTERITIS NOS	AA	non-ADHD
0271859397	034.0	Strep throat	AA	non-ADHD
0271859397	078.10	Viral warts	AA	non-ADHD
0271859397	079.99	UNSPECIFIED VIRAL INFECTIONS	AA	non-ADHD
0271859397	079.99	Viral syndrome	AA	non-ADHD
0271859397	110.5	Ringworm of body	AA	non-ADHD
0271859397	268.9	Vitamin D deficiency	AA	non-ADHD
0271859397	271.3	INTESTINAL DISACCHARIDASE DEFICIENCIES AND DISACCHARIDE MALABSORPTION	AA	non-ADHD
0271859397	271.3	Lactose intolerance	AA	non-ADHD
0271859397	276.5	HYPOVOLEMIA	AA	non-ADHD
0271859397	276.51	DEHYDRATION	AA	non-ADHD
0271859397	278.02	Overweight(278.02)	AA	non-ADHD
0271859397	280.9	Iron deficiency anemia, unspecified	AA	non-ADHD
0271859397	280.9	IRON DEFIC ANEMIA NOS	AA	non-ADHD
0271859397	327.23	OBSTRUCTIVE SLEEP APNEA (ADULT) (PEDIATRIC)	AA	non-ADHD
0271859397	346.90	MIGRAINE NOS W/O MENTN INTRACTABLE	AA	non-ADHD
0271859397	346.90	Migraine, unspecified, without mention of intractable migraine without mention of status migrainosus	AA	non-ADHD
0271859397	369.20	Low vision, both eyes	AA	non-ADHD
0271859397	372.00	Conjunctivitis, acute	AA	non-ADHD
0271859397	372.14	CHR ALLRG CONJUNCTIV NEC	AA	non-ADHD
0271859397	372.14	Other chronic allergic conjunctivitis	AA	non-ADHD
0271859397	380.10	Infective otitis externa, unspecified	AA	non-ADHD
0271859397	380.10	INFEC OTITIS EXTERNA NOS	AA	non-ADHD
0271859397	380.4	Impacted cerumen	AA	non-ADHD
0271859397	380.4	Impacted cerumen of both ears	AA	non-ADHD
0271859397	381.4	NONSUPP OTITIS MEDIA NOS	AA	non-ADHD
0271859397	401.9	Hypertension	AA	non-ADHD
0271859397	401.9	High blood pressure	AA	non-ADHD
0271859397	462	Pharyngitis	AA	non-ADHD
0271859397	462	ACUTE PHARYNGITIS	AA	non-ADHD
0271859397	465.9	Acute upper respiratory infections of unspecified site	AA	non-ADHD
0271859397	465.9	ACUTE URI NOS	AA	non-ADHD
0271859397	474.10	HYPERTROPHY T AND A	AA	non-ADHD
0271859397	477.0	Allergic rhinitis due to pollen	AA	non-ADHD
0271859397	477.8	ALLERGIC RHINITIS NEC	AA	non-ADHD
0271859397	477.8	ALLERGIC RHINITIS DUE TO OTHER ALLERGEN	AA	non-ADHD
0271859397	477.9	ALLERGIC RHINITIS NOS	AA	non-ADHD
0271859397	477.9	Allergic rhinitis, cause unspecified	AA	non-ADHD
0271859397	477.9	Allergic rhinitis	AA	non-ADHD
0271859397	478.1	NASAL SINUS DIS NEC	AA	non-ADHD
0271859397	478.19	Nasal obstruction	AA	non-ADHD
0271859397	486	Pneumonia	AA	non-ADHD
0271859397	493.00	EXTRINSIC ASTHMA W/O STATUS ASTHMATICUS	AA	non-ADHD
0271859397	493.00	Extrinsic asthma, unspecified	AA	non-ADHD
0271859397	493.00	EXTRINSIC ASTHMA UNSPECIFIED	AA	non-ADHD
0271859397	493.01	EXT ASTHMA W STATUS ASTH	AA	non-ADHD
0271859397	493.02	EXTRINSIC ASTHMA WITH EXAC	AA	non-ADHD
0271859397	493.02	Extrinsic asthma with exacerbation	AA	non-ADHD
0271859397	493.02	EXTRINSIC ASTHMA	AA	non-ADHD
0271859397	493.90	ASTHMA	AA	non-ADHD
0271859397	493.90	Moderate persistent asthma without complication	AA	non-ADHD
0271859397	493.90	Mild intermittent asthma	AA	non-ADHD
0271859397	493.90	UNSPECIFIED ASTHMA	AA	non-ADHD
0271859397	493.90	Severe persistent asthma	AA	non-ADHD
0271859397	493.90	Moderate persistent asthma	AA	non-ADHD
0271859397	493.90	Moderate persistent asthma, uncomplicated	AA	non-ADHD
0271859397	493.91	UNSPECIFIED ASTHMA, WITH STATUS ASTHMATICUS	AA	non-ADHD
0271859397	493.92	Asthma with acute exacerbation	AA	non-ADHD
0271859397	493.92	UNSPECIFIED ASTHMA, WITH EXACERBATION	AA	non-ADHD
0271859397	528.3	CELLULITIS/ABSCESS MOUTH	AA	non-ADHD
0271859397	528.9	OTHER AND UNSPECIFIED DISEASES OF THE ORAL SOFT TISSUES	AA	non-ADHD
0271859397	530.13	Esophagitis, eosinophilic	AA	non-ADHD
0271859397	530.13	Eosinophilic esophagitis	AA	non-ADHD
0271859397	530.13	NO DX NAME PROVIDED	AA	non-ADHD
0271859397	530.81	GERD (gastroesophageal reflux disease)	AA	non-ADHD
0271859397	530.81	Esophageal reflux	AA	non-ADHD
0271859397	535.40	Other specified gastritis without mention of hemorrhage	AA	non-ADHD
0271859397	535.40	GASTRITIS NEC W/O HEMORRH	AA	non-ADHD
0271859397	558.9	NONINF GASTROENTERIT NEC	AA	non-ADHD
0271859397	564.00	Constipation	AA	non-ADHD
0271859397	564.00	UNSPECIFIED CONSTIPATION	AA	non-ADHD
0271859397	579.0	CELIAC DISEASE	AA	non-ADHD
0271859397	579.8	INTEST MALABSORPTION NEC	AA	non-ADHD
0271859397	682.9	Cellulitis	AA	non-ADHD
0271859397	682.9	Cellulitis and abscess of unspecified site	AA	non-ADHD
0271859397	682.9	CELLULITIS NOS	AA	non-ADHD
0271859397	691.8	Atopic dermatitis	AA	non-ADHD
0271859397	691.8	Other atopic dermatitis and related conditions	AA	non-ADHD
0271859397	691.8	OTHER ATOPIC DERMATITIS	AA	non-ADHD
0271859397	692.9	Contact dermatitis and other eczema, due to unspecified cause	AA	non-ADHD
0271859397	692.9	DERMATITIS NOS	AA	non-ADHD
0271859397	693.1	DERMAT D/T FOOD INGEST	AA	non-ADHD
0271859397	693.1	Dermatitis due to food taken internally	AA	non-ADHD
0271859397	698.2	Papular urticaria	AA	non-ADHD
0271859397	708.0	ALLERGIC URTICARIA	AA	non-ADHD
0271859397	719.43	Wrist pain	AA	non-ADHD
0271859397	719.46	Right anterior knee pain	AA	non-ADHD
0271859397	729.6	OLD FB IN SOFT TISSUE	AA	non-ADHD
0271859397	732.4	Osgood-Schlatter's disease	AA	non-ADHD
0271859397	733.99	OTHER DISORDERS OF BONE AND CARTILAGE	AA	non-ADHD
0271859397	757.9	Skin abnormality	AA	non-ADHD
0271859397	780.2	SYNCOPE AND COLLAPSE	AA	non-ADHD
0271859397	780.53	HYPERSOMNIA WITH SLEEP APNEA	AA	non-ADHD
0271859397	780.57	UNSPECIFIED SLEEP APNEA	AA	non-ADHD
0271859397	780.6	FEVER	AA	non-ADHD
0271859397	783.3	FEEDING PROBLEM	AA	non-ADHD
0271859397	783.41	FAILURE TO THRIVE	AA	non-ADHD
0271859397	784.0	Headache(784.0)	AA	non-ADHD
0271859397	784.0	HEADACHE	AA	non-ADHD
0271859397	784.2	SWELLING IN HEAD NECK	AA	non-ADHD
0271859397	785.0	TACHYCARDIA NOS	AA	non-ADHD
0271859397	786.05	SHORTNESS OF BREATH	AA	non-ADHD
0271859397	786.07	WHEEZING	AA	non-ADHD
0271859397	786.09	RESPIRATORY ABNORM NEC	AA	non-ADHD
0271859397	786.2	COUGH	AA	non-ADHD
0271859397	786.50	UNSPECIFIED CHEST PAIN	AA	non-ADHD
0271859397	786.59	CHEST PAIN NEC	AA	non-ADHD
0271859397	787.03	VOMITING ALONE	AA	non-ADHD
0271859397	787.03	Vomiting	AA	non-ADHD
0271859397	787.20	DYSPHAGIA, UNSPECIFIED	AA	non-ADHD
0271859397	787.20	Dysphagia, unspecified(787.20)	AA	non-ADHD
0271859397	787.20	DYSPHAGIA NOS	AA	non-ADHD
0271859397	787.91	DIARRHEA	AA	non-ADHD
0271859397	789.00	ABDOMINAL PAIN UNSPEC SITE	AA	non-ADHD
0271859397	789.00	ABDOMINAL PAIN, UNSPECIFIED SITE	AA	non-ADHD
0271859397	789.00	Abdominal pain	AA	non-ADHD
0271859397	789.05	Abdominal pain, periumbilic	AA	non-ADHD
0271859397	789.05	ABDOMINAL PAIN PERIUMBILICAL	AA	non-ADHD
0271859397	789.06	Abdominal pain, epigastric	AA	non-ADHD
0271859397	789.07	Abdominal pain, generalized	AA	non-ADHD
0271859397	789.07	ABDOMINAL PAIN GENERALIZED	AA	non-ADHD
0271859397	796.2	Elevated blood pressure (not hypertension)	AA	non-ADHD
0271859397	823.80	Closed fracture of tibia	AA	non-ADHD
0271859397	825.0	Heel fracture	AA	non-ADHD
0271859397	825.0	Calcaneal fracture	AA	non-ADHD
0271859397	825.20	Fx foot bone NEC-closed	AA	non-ADHD
0271859397	825.20	CLOSED FRACTURE OF UNSPECIFIED BONE(S) OF FOOT (EXCEPT TOES)	AA	non-ADHD
0271859397	882.0	OPEN WOUND OF HAND	AA	non-ADHD
0271859397	882.0	Open wound of hand except finger(s) alone, without mention of complication	AA	non-ADHD
0271859397	883.0	OPEN WOUND OF FINGER	AA	non-ADHD
0271859397	892.0	OPEN WOUND OF FOOT	AA	non-ADHD
0271859397	893.1	OPEN WOUND TOE-COMPL	AA	non-ADHD
0271859397	912.8	SUPERF INJ SHLDR/ARM NEC	AA	non-ADHD
0271859397	912.8	Other and unspecified superficial injury of shoulder and upper arm, without mention of infection	AA	non-ADHD
0271859397	917.0	ABRASION FOOT/TOE	AA	non-ADHD
0271859397	917.7	FOREIGN BDY FOOT/TOE-INF	AA	non-ADHD
0271859397	917.8	SUPERFICIAL INJURY FOOT/TOE NEC	AA	non-ADHD
0271859397	917.8	Other and unspecified superficial injury of foot and toes, without mention of infection	AA	non-ADHD
0271859397	924.20	Contusion, foot	AA	non-ADHD
0271859397	924.20	CONTUSION OF FOOT	AA	non-ADHD
0271859397	958.8	OTHER EARLY COMPLICATIONS OF TRAUMA	AA	non-ADHD
0271859397	995.0	ANAPHYLACTIC SHOCK	AA	non-ADHD
0271859397	995.3	ALLERGY	AA	non-ADHD
0271859397	995.3	Allergy, unspecified not elsewhere classified	AA	non-ADHD
0271859397	995.3	ALLERGY, UNSPECIFIED	AA	non-ADHD
0271859397	995.60	ANAPHYLACTIC SHOCK DUE TO UNSPECIFIED FOOD	AA	non-ADHD
0271859397	995.60	Anaphylactic reaction due to unspecified food	AA	non-ADHD
0271859397	995.60	ANAPHYLACTIC SHOCK UNSPEC FOOD	AA	non-ADHD
0271859397	995.7	Food allergy	AA	non-ADHD
0271859397	998.11	HEMORRHAGE COMPLICATING A PROCEDURE	AA	non-ADHD
0271859397	100001	NO DX NAME PROVIDED	AA	non-ADHD
0271859397	100493.9	NO DX NAME PROVIDED	AA	non-ADHD
0271859397	034.0K	NO DX NAME PROVIDED	AA	non-ADHD
0271859397	078.10Y	NO DX NAME PROVIDED	AA	non-ADHD
0271859397	079.99B	NO DX NAME PROVIDED	AA	non-ADHD
0271859397	110.5T	NO DX NAME PROVIDED	AA	non-ADHD
0271859397	271.3AU	NO DX NAME PROVIDED	AA	non-ADHD
0271859397	372.00A	NO DX NAME PROVIDED	AA	non-ADHD
0271859397	462Y	NO DX NAME PROVIDED	AA	non-ADHD
0271859397	486F	NO DX NAME PROVIDED	AA	non-ADHD
0271859397	493.90AM	NO DX NAME PROVIDED	AA	non-ADHD
0271859397	493.92B	NO DX NAME PROVIDED	AA	non-ADHD
0271859397	530.13B	NO DX NAME PROVIDED	AA	non-ADHD
0271859397	530.81K	NO DX NAME PROVIDED	AA	non-ADHD
0271859397	564.00A	NO DX NAME PROVIDED	AA	non-ADHD
0271859397	691.8P	NO DX NAME PROVIDED	AA	non-ADHD
0271859397	693.1D	NO DX NAME PROVIDED	AA	non-ADHD
0271859397	757.9AQ	NO DX NAME PROVIDED	AA	non-ADHD
0271859397	787.03B	NO DX NAME PROVIDED	AA	non-ADHD
0271859397	789.00AF	NO DX NAME PROVIDED	AA	non-ADHD
0271859397	823.80H	NO DX NAME PROVIDED	AA	non-ADHD
0271859397	825.0Q	NO DX NAME PROVIDED	AA	non-ADHD
0271859397	825.0R	NO DX NAME PROVIDED	AA	non-ADHD
0271859397	825.20P	NO DX NAME PROVIDED	AA	non-ADHD
0271859397	924.20B	NO DX NAME PROVIDED	AA	non-ADHD
0271859397	E878.9	ABN REACT-SURG PROC NOS	AA	non-ADHD
0271859397	E880.9	Fall down stairs	AA	non-ADHD
0271859397	E880.9C	NO DX NAME PROVIDED	AA	non-ADHD
0271859397	E920.8	ACC-CUTTING INSTRUM NEC	AA	non-ADHD
0271859397	V04.81	Need for prophylactic vaccination and inoculation against influenza	AA	non-ADHD
0271859397	V04.81	VACCINE FOR INFLUENZA	AA	non-ADHD
0271859397	V04.89	Need for HPV vaccine	AA	non-ADHD
0271859397	V07.9	Unspecified prophylactic or treatment measure	AA	non-ADHD
0271859397	V07.9	PROPHYLACTIC MEASURE NOS	AA	non-ADHD
0271859397	V12.2	PERSONAL HISTORY OF ENDOCRINE, METABOLIC, AND IMMUNITY DISORDERS	AA	non-ADHD
0271859397	V15.01	ALLERGY TO PEANUTS	AA	non-ADHD
0271859397	V15.02	ALLERGY TO MILK PRODUCTS	AA	non-ADHD
0271859397	V15.03	PERS HX ALLERGY TO EGGS	AA	non-ADHD
0271859397	V15.03	ALLERGY TO EGGS	AA	non-ADHD
0271859397	V15.05	ALLERGY TO OTHER FOODS	AA	non-ADHD
0271859397	V17.5	FAMILY HISTORY OF ASTHMA	AA	non-ADHD
0271859397	V18.59	FAMILY HISTORY OF OTHER DIGESTIVE DISORDERS	AA	non-ADHD
0271859397	V20.2	Routine infant or child health check	AA	non-ADHD
0271859397	V20.2	ROUTIN CHILD HEALTH EXAM	AA	non-ADHD
0271859397	V20.2	WCC (well child check)	AA	non-ADHD
0271859397	V20.2D	NO DX NAME PROVIDED	AA	non-ADHD
0271859397	V45.79	OTHER ACQUIRED ABSENCE OF ORGAN	AA	non-ADHD
0271859397	V45.89	POSTSURGICAL STATES NEC	AA	non-ADHD
0271859397	V65.3	DIETARY SURVEIL/COUNSEL	AA	non-ADHD
0271859397	XXXG	NO SHOW	AA	non-ADHD
0271859397		Headache	AA	non-ADHD
0271859397		Left ankle injury, initial encounter	AA	non-ADHD
0271859397		Sprain of left ankle, unspecified ligament, initial encounter	AA	non-ADHD
0271859397		Finger injury, left, initial encounter	AA	non-ADHD
0271859397		Extrinsic asthma, unspecified asthma severity, uncomplicated	AA	non-ADHD
0271859397		Moderate persistent asthma with acute exacerbation	AA	non-ADHD
0271859397		Food allergy, subsequent encounter	AA	non-ADHD
0271872928	034.0	Streptococcal sore throat	AA	ADHD
0271872928	034.0	STREP SORE THROAT	AA	ADHD
0271872928	110.0	Tinea capitis	AA	ADHD
0271872928	110.0	Dermatophytosis of scalp and beard	AA	ADHD
0271872928	110.0	DERMATOPHYT SCALP/BEARD	AA	ADHD
0271872928	110.5	Dermatophytosis of the body	AA	ADHD
0271872928	110.5	DERMATOPHYTOSIS OF BODY	AA	ADHD
0271872928	239.6	BRAIN NEOPLASM NOS	AA	ADHD
0271872928	282.49	THALASSEMIA NEC	AA	ADHD
0271872928	282.49	Other thalassemia	AA	ADHD
0271872928	299.00	Autism spectrum disorder	AA	ADHD
0271872928	299.80	Asperger's syndrome	AA	ADHD
0271872928	314.01	ADHD (attention deficit hyperactivity disorder)	AA	ADHD
0271872928	315.2	Other specific developmental learning difficulties	AA	ADHD
0271872928	315.2	OTHER LEARNING DIFFICULTY	AA	ADHD
0271872928	315.8	Other specified delay in development	AA	ADHD
0271872928	315.8	DEVELOPMENT DELAYS NEC	AA	ADHD
0271872928	346.90	Migraine headache	AA	ADHD
0271872928	367.1	Myopia	AA	ADHD
0271872928	372.30	Conjunctivitis unspecified	AA	ADHD
0271872928	372.30	CONJUNCTIVITIS NOS	AA	ADHD
0271872928	462	Acute pharyngitis	AA	ADHD
0271872928	465.9	ACUTE URI NOS	AA	ADHD
0271872928	477.9	Allergic rhinitis, cause unspecified	AA	ADHD
0271872928	477.9	ALLERGIC RHINITIS NOS	AA	ADHD
0271872928	493.90	Mild persistent asthma	AA	ADHD
0271872928	493.90	Mild intermittent asthma	AA	ADHD
0271872928	493.90	UNSPECIFIED ASTHMA	AA	ADHD
0271872928	493.90	Mild intermittent asthma without complication	AA	ADHD
0271872928	493.90	Mild intermittent asthma, uncomplicated	AA	ADHD
0271872928	493.90	ASTHMA	AA	ADHD
0271872928	493.91	ASTHMA W STATUS ASTHMAT	AA	ADHD
0271872928	493.92	UNSPECIFIED ASTHMA	AA	ADHD
0271872928	521.00	UNSPECIFIED DENTAL CARIES	AA	ADHD
0271872928	528.3	CELLULITIS AND ABSCESS OF ORAL SOFT TISSUES	AA	ADHD
0271872928	558.9	NONINF GASTROENTERIT NEC	AA	ADHD
0271872928	564.00	Constipation	AA	ADHD
0271872928	692.9	Dermatitis	AA	ADHD
0271872928	696.3	Pityriasis rosea	AA	ADHD
0271872928	780.6	FEVER	AA	ADHD
0271872928	782.3	Edema	AA	ADHD
0271872928	784.0	Headache(784.0)	AA	ADHD
0271872928	784.0	HEADACHE	AA	ADHD
0271872928	785.2	Undiagnosed cardiac murmurs	AA	ADHD
0271872928	785.2	CARDIAC MURMURS NEC	AA	ADHD
0271872928	786.07	WHEEZING	AA	ADHD
0271872928	786.09	Snoring	AA	ADHD
0271872928	787.03	Vomiting alone	AA	ADHD
0271872928	787.60	Encopresis	AA	ADHD
0271872928	788.43	Nocturia	AA	ADHD
0271872928	793.1	ABN FINDINGS-LUNG FIELD	AA	ADHD
0271872928	796.2	Elevated BP	AA	ADHD
0271872928	873.0	OPEN WOUND OF SCALP	AA	ADHD
0271872928	873.43	OPEN WOUND OF LIP, WITHOUT MENTION OF COMPLICATION	AA	ADHD
0271872928	989.89	TOXIC EFFECT OF OTHER SUBSTANCE	AA	ADHD
0271872928	100493.9	NO DX NAME PROVIDED	AA	ADHD
0271872928	110.0M	NO DX NAME PROVIDED	AA	ADHD
0271872928	299.80R	NO DX NAME PROVIDED	AA	ADHD
0271872928	314.01M	NO DX NAME PROVIDED	AA	ADHD
0271872928	346.90D	NO DX NAME PROVIDED	AA	ADHD
0271872928	493.90AJ	NO DX NAME PROVIDED	AA	ADHD
0271872928	692.9AM	NO DX NAME PROVIDED	AA	ADHD
0271872928	E884.5	FALL FROM FURNITURE NEC	AA	ADHD
0271872928	V04.81	VACCINE FOR INFLUENZA	AA	ADHD
0271872928	V04.81	Need for prophylactic vaccination and inoculation against influenza	AA	ADHD
0271872928	V07.9	Unspecified prophylactic or treatment measure	AA	ADHD
0271872928	V20.2	WCC (well child check)	AA	ADHD
0271872928	V20.2	Routine infant or child health check	AA	ADHD
0271872928	V20.2	ROUTIN CHILD HEALTH EXAM	AA	ADHD
0271872928	V20.2D	NO DX NAME PROVIDED	AA	ADHD
0271872928	V40.3	Other behavioral problems	AA	ADHD
0271872928	V40.3	BEHAVIORAL PROBLEMS NEC	AA	ADHD
0271872928	V64.2	NO PROC/PATIENT DECISION	AA	ADHD
0271872928	V67.9	Unspecified follow-up examination	AA	ADHD
0271872928	V67.9	FOLLOW-UP EXAM NOS	AA	ADHD
0271872928	V70.3	Sports physical	AA	ADHD
0271872928	V70.3	Other general medical examination for administrative purposes	AA	ADHD
0271872928	V77.91	Screening for lipoid disorders	AA	ADHD
0271872928	V77.99	Encounter for vitamin deficiency screening	AA	ADHD
0271872928	V78.1	SCREENING-DEFIC ANEMIA NEC	AA	ADHD
0271872928	V78.1	Screening for deficiency anemia	AA	ADHD
0271872928	V78.1	Screening for other and unspecified deficiency anemia	AA	ADHD
0271872928	V82.5	Screening for chemical poisoning and other contamination	AA	ADHD
0271872928	V82.5	SCREENING-CONTAMINATION NEC	AA	ADHD
0271872928	V85.54	BMI (body mass index), pediatric, greater than or equal to 95% for age	AA	ADHD
0271872928	V85.54	BMI (body mass index), pediatric, 95-99% for age	AA	ADHD
0271872928		Screening for lipid disorders	AA	ADHD
0271872928		Myopia, unspecified laterality	AA	ADHD
0271872928		Attention deficit hyperactivity disorder (ADHD), combined type	AA	ADHD
0271872928		Excessive daytime sleepiness	AA	ADHD
0294782130	009.1	ENTERITIS OF INFECTION ORIG	AA	ADHD
0294782130	009.1	Colitis, enteritis, and gastroenteritis of presumed infectious origin	AA	ADHD
0294782130	079.99	Viral syndrome	AA	ADHD
0294782130	288.00	Neutropenia, unspecified	AA	ADHD
0294782130	288.00	NEUTROPENIA NOS	AA	ADHD
0294782130	312.9	Unspecified disturbance of conduct	AA	ADHD
0294782130	312.9	CONDUCT DISTURBANCE NOS	AA	ADHD
0294782130	313.81	Oppositional defiant disorder of childhood or adolescence	AA	ADHD
0294782130	313.81	OPPOSITIONAL DEFIANT DISORDER	AA	ADHD
0294782130	314.01	ADHD (attention deficit hyperactivity disorder)	AA	ADHD
0294782130	314.01	Attention deficit disorder with hyperactivity(314.01)	AA	ADHD
0294782130	314.01	ATTN DEFICIT W HYPERACT	AA	ADHD
0294782130	374.86	Retained foreign body of eyelid(374.86)	AA	ADHD
0294782130	374.86	RETAINED FOREIGN BODY OF EYELID	AA	ADHD
0294782130	465.9	Acute upper respiratory infections of unspecified site	AA	ADHD
0294782130	465.9	ACUTE URI NOS	AA	ADHD
0294782130	691.8	Other atopic dermatitis and related conditions	AA	ADHD
0294782130	691.8	OTHER ATOPIC DERMATITIS	AA	ADHD
0294782130	719.04	JOINT EFFUSION-HAND	AA	ADHD
0294782130	729.5	PAIN IN LIMB	AA	ADHD
0294782130	736.00	UNSPECIFIED DEFORMITY OF FOREARM, EXCLUDING FINGERS	AA	ADHD
0294782130	736.00	Hand deformity	AA	ADHD
0294782130	782.3	EDEMA	AA	ADHD
0294782130	782.4	Jaundice, unspecified, not of newborn	AA	ADHD
0294782130	782.4	JAUNDICE NOS	AA	ADHD
0294782130	799.23	Impulsive	AA	ADHD
0294782130	813.23	FX SHAFT RAD W ULNA-CLOS	AA	ADHD
0294782130	813.83	FX RADIUS W ULNA NOS-CL	AA	ADHD
0294782130	873.42	OPEN WOUND OF FOREHEAD, WITHOUT MENTION OF COMPLICATION	AA	ADHD
0294782130	910	Superficial injury of face, neck, and scalp, except eye	AA	ADHD
0294782130	910	SUPERFICIAL INJURY HEAD	AA	ADHD
0294782130	919.0	ABRASION NEC	AA	ADHD
0294782130	919.4	Other, multiple, and unspecified sites, insect bite, nonvenomous, without mention of infection(919.4)	AA	ADHD
0294782130	919.4	INSECT BITE NEC	AA	ADHD
0294782130	959.5	FINGER INJURY NOS	AA	ADHD
0294782130	959.5	Injury, other and unspecified, finger	AA	ADHD
0294782130	079.99B	NO DX NAME PROVIDED	AA	ADHD
0294782130	736.00J	NO DX NAME PROVIDED	AA	ADHD
0294782130	E813.6	MV-OTH VEH COLL-PED CYCL	AA	ADHD
0294782130	E917.5	OBJECT IN SPORTS WITH SUBSEQUENT FALL	AA	ADHD
0294782130	E917.9	STRUCK BY OBJ/PERSON NEC	AA	ADHD
0294782130	V07.9	Unspecified prophylactic or treatment measure	AA	ADHD
0294782130	V15.6	PERS HX OF POISONING	AA	ADHD
0294782130	V15.6	Personal history of poisoning, presenting hazards to health	AA	ADHD
0294782130	V17.89	FAMILY HISTORY	AA	ADHD
0294782130	V20.2	WCC (well child check)	AA	ADHD
0294782130	V20.2	ROUTINE INFANT OR CHILD HEALTH CHECK	AA	ADHD
0294782130	V20.2	ROUTIN CHILD HEALTH EXAM	AA	ADHD
0294782130	V20.2D	NO DX NAME PROVIDED	AA	ADHD
0294782130	V40.3	OTHER BEHAVIORAL PROBLEMS	AA	ADHD
0294782130	V40.9	Behavioral problems	AA	ADHD
0294782130	V58.32	Encounter for removal of sutures	AA	ADHD
0294782130	V58.32	ATTN REMOVAL OF SUTURES	AA	ADHD
0294782130	V72.6	Laboratory examination	AA	ADHD
0299286074	008.8	INTESTINAL INFECTION DUE TO OTHER ORGANISM, NOT ELSEWHERE CLASSIFIED	AA	non-ADHD
0299286074	460	ACUTE NASOPHARYNGITIS (COMMON COLD)	AA	non-ADHD
0299286074	706.1	Acne vulgaris	AA	non-ADHD
0299286074	780.2	SYNCOPE AND COLLAPSE	AA	non-ADHD
0299286074	786.07	WHEEZING	AA	non-ADHD
0299286074	786.2	COUGH	AA	non-ADHD
0299286074	787.91	DIARRHEA	AA	non-ADHD
0299286074	V62.84	Suicidal ideation	AA	non-ADHD
0299286074	V62.85	HOMICIDAL IDEATION	AA	non-ADHD
0299286074	V70.7	EXAMINATION OF PARTICIPANT IN CLINICAL TRIAL	AA	non-ADHD
0301129034	007.1	GIARDIASIS	EA	ADHD
0301129034	009.2	INFECTIOUS DIARRHEA NOS	EA	ADHD
0301129034	009.3	DIARRHEA OF INFECT ORIG	EA	ADHD
0301129034	271.3	DISACCHARIDASE DEF/MALAB	EA	ADHD
0301129034	279.06	COMMON VARIABL IMMUNODEF	EA	ADHD
0301129034	279.06	COMMON VARIABLE IMMUNODEFICIENCY	EA	ADHD
0301129034	279.3	IMMUNITY DEFICIENCY NOS	EA	ADHD
0301129034	300.3	OBSESSIVE-COMPULSIVE DIS	EA	ADHD
0301129034	314.01	ATTN DEFICIT W HYPERACT	EA	ADHD
0301129034	315.9	DEVELOPMENT DELAY NOS	EA	ADHD
0301129034	368.8	VISUAL DISTURBANCES NEC	EA	ADHD
0301129034	569.89	INTESTINAL DISORDERS NEC	EA	ADHD
0301129034	578.9	BLEEDING GASTROINTEST NOS	EA	ADHD
0301129034	719.40	PAIN IN JOINT, SITE UNSPECIFIED	EA	ADHD
0301129034	723.1	CERVICALGIA	EA	ADHD
0301129034	724.5	BACKACHE NOS	EA	ADHD
0301129034	726.90	ENTHESOPATHY	EA	ADHD
0301129034	728.4	LAXITY OF LIGAMENT	EA	ADHD
0301129034	780.6	FEVER	EA	ADHD
0301129034	783.21	LOSS OF WEIGHT	EA	ADHD
0301129034	784.0	HEADACHE	EA	ADHD
0301129034	785.1	PALPITATIONS	EA	ADHD
0301129034	787.91	DIARRHEA	EA	ADHD
0301129034	789.00	ABDOMINAL PAIN	EA	ADHD
0301129034	789.00	ABDOMINAL PAIN, UNSPECIFIED SITE	EA	ADHD
0301129034	789.02	ABDOMINAL PAIN	EA	ADHD
0301129034	789.07	ABDOMINAL PAIN	EA	ADHD
0301129034	V14.2	HX-SULFONAMIDES ALLERGY	EA	ADHD
0303912702	474.00	Chronic tonsillitis	EA	non-ADHD
0303912702	474.10	HYPERTROPHY OF TONSIL WITH ADENOIDS	EA	non-ADHD
0303912702	750.26	OTHER SPECIFIED CONGENITAL ANOMALIES OF MOUTH	EA	non-ADHD
0303912702	780.57	UNSPECIFIED SLEEP APNEA	EA	non-ADHD
0314041721	257.2	TESTICULAR HYPOFUNC NEC	EA	non-ADHD
0314041721	257.2	OTHER TESTICULAR HYPOFUNCTION	EA	non-ADHD
0314041721	608.2	TORSION OF TESTIS	EA	non-ADHD
0314041721	752.51	UNDESCENDED TESTIS	EA	non-ADHD
0314041721	752.89	OTHER SPECIFIED ANOMALIES OF GENITAL ORGANS	EA	non-ADHD
0314041721	V72.6	LABORATORY EXAMINATION	EA	non-ADHD
0314491147	077.99	Viral conjunctival disease	AA	non-ADHD
0314491147	079.99	UNSPECIFIED VIRAL INFECTIONS	AA	non-ADHD
0314491147	112.9	Candidiasis of unspecified site	AA	non-ADHD
0314491147	112.9	CANDIDIASIS SITE NOS	AA	non-ADHD
0314491147	278.00	Obesity, unspecified	AA	non-ADHD
0314491147	278.00	OBESITY NOS	AA	non-ADHD
0314491147	285.9	ANEMIA NOS	AA	non-ADHD
0314491147	286.9	OTHER AND UNSPECIFIED COAGULATION DEFECTS	AA	non-ADHD
0314491147	286.9	COAGULAT DEFECT NEC/NOS	AA	non-ADHD
0314491147	287.1	THROMBOCYTOPATHY	AA	non-ADHD
0314491147	287.1	Qualitative platelet defects	AA	non-ADHD
0314491147	372.30	Conjunctivitis unspecified	AA	non-ADHD
0314491147	372.30	CONJUNCTIVITIS NOS	AA	non-ADHD
0314491147	461.9	Acute sinusitis, unspecified	AA	non-ADHD
0314491147	461.9	ACUTE SINUSITIS NOS	AA	non-ADHD
0314491147	462	ACUTE PHARYNGITIS	AA	non-ADHD
0314491147	465.9	URI (upper respiratory infection)	AA	non-ADHD
0314491147	474.02	CHRONIC TONSILLITIS AND ADENOIDITIS	AA	non-ADHD
0314491147	474.10	HYPERTROPHY T AND A	AA	non-ADHD
0314491147	474.12	Hypertrophy of adenoids alone	AA	non-ADHD
0314491147	474.12	HYPERTROPHY ADENOIDS	AA	non-ADHD
0314491147	477.9	ALLERGIC RHINITIS NOS	AA	non-ADHD
0314491147	477.9	Allergic rhinitis	AA	non-ADHD
0314491147	477.9	ALLERGIC RHINITIS, CAUSE UNSPECIFIED	AA	non-ADHD
0314491147	520.6	TOOTH ERUPTION DISTURB	AA	non-ADHD
0314491147	520.6	Disturbances in tooth eruption	AA	non-ADHD
0314491147	522.5	PERIAPICAL ABSCESS WITHOUT SINUS	AA	non-ADHD
0314491147	528.0	STOMATITIS	AA	non-ADHD
0314491147	590.10	Acute pyelonephritis	AA	non-ADHD
0314491147	599.0	UTI (urinary tract infection)	AA	non-ADHD
0314491147	599.0	UTI (lower urinary tract infection)	AA	non-ADHD
0314491147	626.2	Excessive or frequent menstruation	AA	non-ADHD
0314491147	626.2	EXCESSIVE MENSTRUATION	AA	non-ADHD
0314491147	626.9	Unspecified disorder of menstruation and other abnormal bleeding from female genital tract	AA	non-ADHD
0314491147	626.9	MENSTRUAL DISORDER NOS	AA	non-ADHD
0314491147	680.8	Carbuncle and furuncle of other specified sites	AA	non-ADHD
0314491147	680.8	CARBUNCLE, SITE NEC	AA	non-ADHD
0314491147	681.9	CELLULITIS AND ABSCESS OF UNSPECIFIED DIGIT	AA	non-ADHD
0314491147	682.9	Cellulitis	AA	non-ADHD
0314491147	682.9	CELLULITIS AND ABSCESS OF UNSPECIFIED SITE	AA	non-ADHD
0314491147	691.8	Other atopic dermatitis and related conditions	AA	non-ADHD
0314491147	691.8	OTHER ATOPIC DERMATITIS	AA	non-ADHD
0314491147	692.9	DERMATITIS NOS	AA	non-ADHD
0314491147	692.9	Contact dermatitis and other eczema, due to unspecified cause	AA	non-ADHD
0314491147	692.9	Eczema	AA	non-ADHD
0314491147	701.2	Acquired acanthosis nigricans	AA	non-ADHD
0314491147	701.2	ACQ ACANTHOSIS NIGRICANS	AA	non-ADHD
0314491147	705.83	Axillary hidradenitis suppurativa	AA	non-ADHD
0314491147	719.46	Pain in joint, lower leg	AA	non-ADHD
0314491147	719.46	JOINT PAIN-L/LEG	AA	non-ADHD
0314491147	780.6	FEVER	AA	non-ADHD
0314491147	782.0	Disturbance of skin sensation	AA	non-ADHD
0314491147	782.0	SKIN SENSATION DISTURB	AA	non-ADHD
0314491147	782.2	Localized superficial swelling, mass, or lump	AA	non-ADHD
0314491147	782.2	LOCAL SUPRFICIAL SWELLNG	AA	non-ADHD
0314491147	782.3	Edema	AA	non-ADHD
0314491147	784.0	HEADACHE	AA	non-ADHD
0314491147	785.0	TACHYCARDIA NOS	AA	non-ADHD
0314491147	786.09	RESPIRATORY ABNORM NEC	AA	non-ADHD
0314491147	786.09	Other dyspnea and respiratory abnormality	AA	non-ADHD
0314491147	787.03	VOMITING ALONE	AA	non-ADHD
0314491147	789.00	ABDOMINAL PAIN	AA	non-ADHD
0314491147	790.92	ABNORMAL COAGULATION PROFILE	AA	non-ADHD
0314491147	945.20	Blisters with epidermal loss due to burn (second degree) of unspecified site of lower limb (leg)	AA	non-ADHD
0314491147	10000	ERRONEOUS ENCOUNTER--DISREGARD	AA	non-ADHD
0314491147	100001	NO SHOW	AA	non-ADHD
0314491147	077.99D	NO DX NAME PROVIDED	AA	non-ADHD
0314491147	465.9J	NO DX NAME PROVIDED	AA	non-ADHD
0314491147	477.9AD	NO DX NAME PROVIDED	AA	non-ADHD
0314491147	682.9M	NO DX NAME PROVIDED	AA	non-ADHD
0314491147	V04.81	VACCINE FOR INFLUENZA	AA	non-ADHD
0314491147	V04.81	Need for prophylactic vaccination and inoculation against influenza	AA	non-ADHD
0314491147	V04.81	Flu vaccine need	AA	non-ADHD
0314491147	V07.9	Unspecified prophylactic or treatment measure	AA	non-ADHD
0314491147	V20.2	WCC (well child check)	AA	non-ADHD
0314491147	V20.2	Routine infant or child health check	AA	non-ADHD
0314491147	V20.2	ROUTIN CHILD HEALTH EXAM	AA	non-ADHD
0314491147	V20.2D	NO DX NAME PROVIDED	AA	non-ADHD
0314491147	V25.40	Contraceptive surveillance, unspecified	AA	non-ADHD
0314491147	V65.44	Human immunodeficiency virus (HIV) counseling	AA	non-ADHD
0314491147	V67.9	Unspecified follow-up examination	AA	non-ADHD
0314491147	V67.9	FOLLOW-UP EXAM NOS	AA	non-ADHD
0314491147	V70.0	Routine general medical examination at a health care facility	AA	non-ADHD
0314491147	V70.3	Other general medical examination for administrative purposes	AA	non-ADHD
0314491147	V70.3	MED EXAM NEC-ADMIN PURP	AA	non-ADHD
0314491147	V72.41	Pregnancy examination or test, negative result	AA	non-ADHD
0314491147	V72.6	Laboratory examination	AA	non-ADHD
0314491147	V74.1	Screening-pulmonary TB	AA	non-ADHD
0314491147	V74.5	Screening examination for venereal disease	AA	non-ADHD
0314491147	XXXB	ERRONEOUS ENCOUNTER--DISREGARD	AA	non-ADHD
0314491147	XXXG	NO SHOW	AA	non-ADHD
0317050730	075	Infectious mononucleosis	EA	ADHD
0317050730	079.99	Viral syndrome	EA	ADHD
0317050730	245.2	CHR LYMPHOCYT THYROIDIT	EA	ADHD
0317050730	245.2	CHRONIC LYMPHOCYTIC THYROIDITIS	EA	ADHD
0317050730	245.9	UNSPECIFIED THYROIDITIS	EA	ADHD
0317050730	245.9	Thyroiditis, unspecified	EA	ADHD
0317050730	245.9	THYROIDITIS NOS	EA	ADHD
0317050730	287.2	PURPURA NOS	EA	ADHD
0317050730	287.2	Other nonthrombocytopenic purpuras	EA	ADHD
0317050730	314.00	ATTN DEFIC NONHYPERACT	EA	ADHD
0317050730	314.01	Attention deficit disorder with hyperactivity(314.01)	EA	ADHD
0317050730	314.01	ATTN DEFICIT W HYPERACT	EA	ADHD
0317050730	381.01	Acute serous otitis media	EA	ADHD
0317050730	382.00	ACUTE SUPP OTITIS MEDIA NOS	EA	ADHD
0317050730	382.00	Acute suppurative otitis media without spontaneous rupture of eardrum	EA	ADHD
0317050730	461.9	Sinusitis, acute	EA	ADHD
0317050730	461.9	Acute sinusitis, unspecified	EA	ADHD
0317050730	461.9	ACUTE SINUSITIS NOS	EA	ADHD
0317050730	462	Pharyngitis	EA	ADHD
0317050730	462	Acute pharyngitis	EA	ADHD
0317050730	465.9	Acute upper respiratory infections of unspecified site	EA	ADHD
0317050730	465.9	ACUTE URI NOS	EA	ADHD
0317050730	473.9	CHRONIC SINUSITIS NOS	EA	ADHD
0317050730	486	PNEUMONIA	EA	ADHD
0317050730	493.90	Unspecified asthma(493.90)	EA	ADHD
0317050730	493.90	ASTHMA UNSPECIFIED	EA	ADHD
0317050730	528.2	Aphthous ulcer	EA	ADHD
0317050730	599.0	URIN TRACT INFECTION NOS	EA	ADHD
0317050730	599.0	UTI (urinary tract infection)	EA	ADHD
0317050730	681.11	ONYCHIA OF TOE	EA	ADHD
0317050730	681.11	Onychia and paronychia of toe	EA	ADHD
0317050730	691.8	Other atopic dermatitis and related conditions	EA	ADHD
0317050730	691.8	OTHER ATOPIC DERMATITIS	EA	ADHD
0317050730	692.9	DERMATITIS NOS	EA	ADHD
0317050730	692.9	Contact dermatitis and other eczema, due to unspecified cause	EA	ADHD
0317050730	706.1	Other acne	EA	ADHD
0317050730	706.1	ACNE NEC	EA	ADHD
0317050730	706.2	SEBACEOUS CYST	EA	ADHD
0317050730	719.47	JOINT PAIN-ANKLE	EA	ADHD
0317050730	724.5	BACKACHE NOS	EA	ADHD
0317050730	724.5	Backache, unspecified	EA	ADHD
0317050730	727.81	CONTRACTURE OF TENDON	EA	ADHD
0317050730	729.1	Myalgia	EA	ADHD
0317050730	729.5	PAIN IN LIMB	EA	ADHD
0317050730	780.2	Near-syncope	EA	ADHD
0317050730	780.4	DIZZINESS AND GIDDINESS	EA	ADHD
0317050730	780.79	Other malaise and fatigue	EA	ADHD
0317050730	780.79	MALAISE AND FATIGUE NEC	EA	ADHD
0317050730	782.2	Localized superficial swelling, mass, or lump	EA	ADHD
0317050730	782.2	LOCAL SUPRFICIAL SWELLNG	EA	ADHD
0317050730	784.0	HEADACHE	EA	ADHD
0317050730	784.0	Headache(784.0)	EA	ADHD
0317050730	786.09	Breathing difficulty	EA	ADHD
0317050730	786.2	COUGH	EA	ADHD
0317050730	786.50	UNSPECIFIED CHEST PAIN	EA	ADHD
0317050730	788.0	Urinary pain	EA	ADHD
0317050730	788.1	DYSURIA	EA	ADHD
0317050730	789.00	Abdominal pain, unspecified site	EA	ADHD
0317050730	789.00	ABDOMINAL PAIN UNSPEC SITE	EA	ADHD
0317050730	796.4	Other abnormal clinical finding	EA	ADHD
0317050730	796.4	ABNORMAL CLINICAL FINDING NEC	EA	ADHD
0317050730	848.9	SPRAIN NOS	EA	ADHD
0317050730	917.8	SUPERFICIAL INJURY FOOT/TOE NEC	EA	ADHD
0317050730	917.8	Other and unspecified superficial injury of foot and toes, without mention of infection	EA	ADHD
0317050730	079.99B	NO DX NAME PROVIDED	EA	ADHD
0317050730	461.9H	NO DX NAME PROVIDED	EA	ADHD
0317050730	462Y	NO DX NAME PROVIDED	EA	ADHD
0317050730	528.2B	NO DX NAME PROVIDED	EA	ADHD
0317050730	599.0C	UTI (URINARY TRACT INFECTION)	EA	ADHD
0317050730	729.1B	NO DX NAME PROVIDED	EA	ADHD
0317050730	780.2DM	NO DX NAME PROVIDED	EA	ADHD
0317050730	786.09CL	NO DX NAME PROVIDED	EA	ADHD
0317050730	788.0L	NO DX NAME PROVIDED	EA	ADHD
0317050730	V01.89	Contact with or exposure to other communicable diseases(V01.89)	EA	ADHD
0317050730	V01.89	COMMUNIC DIS CONTACT NEC	EA	ADHD
0317050730	V01.9	Contact with or exposure to unspecified communicable disease	EA	ADHD
0317050730	V01.9	COMMUNIC DIS CONTACT NOS	EA	ADHD
0317050730	V03.1	VACCINE FOR TYPHOID-PARATYPHOID	EA	ADHD
0317050730	V03.1	Need for prophylactic vaccination with typhoid-paratyphoid alone (TAB)	EA	ADHD
0317050730	V04.8	VACCIN FOR INFLUENZA	EA	ADHD
0317050730	V04.81	VACCINE FOR INFLUENZA	EA	ADHD
0317050730	V04.81	NEED FOR PROPHYLACTIC VACCINATION AND INOCULATION AGAINST INFLUENZA	EA	ADHD
0317050730	V05.3	VACCINE FOR VIRAL HEPATITIS	EA	ADHD
0317050730	V05.3	Need for prophylactic vaccination and inoculation against viral hepatitis	EA	ADHD
0317050730	V06.5	PROPHYLACTIC VACCINATION AGAINST TETANUS-DIPHTHERIA [TD]	EA	ADHD
0317050730	V07.9	Unspecified prophylactic or treatment measure	EA	ADHD
0317050730	V07.9	PROPHYLACTIC MEASURE NOS	EA	ADHD
0317050730	V12.61	PERSONAL HISTORY OF PNEUMONIA (RECURRENT)	EA	ADHD
0317050730	V16.9	FAMILY HISTORY OF UNSPECIFIED MALIGNANT NEOPLASM	EA	ADHD
0317050730	V19.8	FAMILY HX-CONDITION NEC	EA	ADHD
0317050730	V20.2	WCC (well child check)	EA	ADHD
0317050730	V20.2	Routine infant or child health check	EA	ADHD
0317050730	V20.2	ROUTIN CHILD HEALTH EXAM	EA	ADHD
0317050730	V20.2D	NO DX NAME PROVIDED	EA	ADHD
0317050730	V65.49	Other specified counseling	EA	ADHD
0317050730	V65.49	COUNSELING OTHER SPECIFIED	EA	ADHD
0317050730	V70.3	Other general medical examination for administrative purposes	EA	ADHD
0317050730	V70.3	MED EXAM NEC-ADMIN PURP	EA	ADHD
0330328168	034.0	Streptococcal sore throat	EA	ADHD
0330328168	034.0	STREP SORE THROAT	EA	ADHD
0330328168	034.0	Strep throat	EA	ADHD
0330328168	079.99	UNSPECIFIED VIRAL INFECTION	EA	ADHD
0330328168	079.99	Viral syndrome	EA	ADHD
0330328168	079.99	Unspecified viral infection, in conditions classified elsewhere and of unspecified site	EA	ADHD
0330328168	111.0	Tinea versicolor	EA	ADHD
0330328168	132.0	Pediculus capitis (head louse)	EA	ADHD
0330328168	132.0	PEDICULUS CAPITIS	EA	ADHD
0330328168	132.0	Lice	EA	ADHD
0330328168	132.0	Head lice	EA	ADHD
0330328168	132.9	Lice	EA	ADHD
0330328168	278.02	Overweight(278.02)	EA	ADHD
0330328168	278.02	OVERWEIGHT	EA	ADHD
0330328168	287.0	Allergic purpura	EA	ADHD
0330328168	287.2	PURPURA NOS	EA	ADHD
0330328168	287.2	Other nonthrombocytopenic purpuras	EA	ADHD
0330328168	311	Depressive syndrome	EA	ADHD
0330328168	312.9	Unspecified disturbance of conduct	EA	ADHD
0330328168	312.9	CONDUCT DISTURBANCE NOS	EA	ADHD
0330328168	314.01	ATTENTION DEFICIT DISORDER WITH HYPERACTIVITY	EA	ADHD
0330328168	314.01	Attention deficit disorder with hyperactivity(314.01)	EA	ADHD
0330328168	314.01	ATTN DEFICIT W HYPERACT	EA	ADHD
0330328168	369.9	VISUAL LOSS NOS	EA	ADHD
0330328168	369.9	Unspecified visual loss	EA	ADHD
0330328168	372.30	Conjunctivitis unspecified	EA	ADHD
0330328168	372.30	CONJUNCTIVITIS NOS	EA	ADHD
0330328168	426.82	Long QT syndrome	EA	ADHD
0330328168	461.9	ACUTE SINUSITIS NOS	EA	ADHD
0330328168	461.9	Acute sinusitis, unspecified	EA	ADHD
0330328168	462	Pharyngitis	EA	ADHD
0330328168	462	Acute pharyngitis	EA	ADHD
0330328168	465.9	Acute upper respiratory infections of unspecified site	EA	ADHD
0330328168	465.9	ACUTE URI NOS	EA	ADHD
0330328168	477.9	Allergic rhinitis, cause unspecified	EA	ADHD
0330328168	477.9	ALLERGIC RHINITIS NOS	EA	ADHD
0330328168	493.90	Mild intermittent asthma	EA	ADHD
0330328168	530.81	Esophageal reflux	EA	ADHD
0330328168	535.50	Gastritis	EA	ADHD
0330328168	564.00	Constipation	EA	ADHD
0330328168	682.9	Cellulitis	EA	ADHD
0330328168	692.9	DERMATITIS NOS	EA	ADHD
0330328168	692.9	Contact dermatitis and other eczema, due to unspecified cause	EA	ADHD
0330328168	692.9	Contact dermatitis	EA	ADHD
0330328168	709.9	Dermatosis	EA	ADHD
0330328168	724.5	Back pain	EA	ADHD
0330328168	728.11	PROG MYOSITIS OSSIFICANS	EA	ADHD
0330328168	733.6	Costochondritis	EA	ADHD
0330328168	736.70	Unspecified deformity of ankle and foot, acquired	EA	ADHD
0330328168	736.70	ACQ ANKLE-FOOT DEF NOS	EA	ADHD
0330328168	737.30	Scoliosis (and kyphoscoliosis), idiopathic	EA	ADHD
0330328168	745.5	Coronary sinus defect	EA	ADHD
0330328168	747.49	Congenital bilateral superior vena cava	EA	ADHD
0330328168	784.5	SPEECH DISTURBANCE NEC	EA	ADHD
0330328168	784.5	Other speech disturbance	EA	ADHD
0330328168	786.05	Exertional shortness of breath	EA	ADHD
0330328168	786.07	Wheezing	EA	ADHD
0330328168	786.2	Cough	EA	ADHD
0330328168	787.03	Vomiting	EA	ADHD
0330328168	789.00	Abdominal pain, unspecified site	EA	ADHD
0330328168	789.00	ABDOMINAL PAIN UNSPEC SITE	EA	ADHD
0330328168	793.2	Abnormal echocardiogram	EA	ADHD
0330328168	794.31	ABNORM ELECTROCARDIOGRAM	EA	ADHD
0330328168	794.31	NONSPECIFIC ABNORMAL ELECTROCARDIOGRAM (ECG) (EKG)	EA	ADHD
0330328168	824.8	UNSPECIFIED CLOSED FRACTURE OF ANKLE	EA	ADHD
0330328168	910.0	Face, neck, and scalp, except eye, abrasion or friction burn, without mention of infection	EA	ADHD
0330328168	910.0	ABRASION HEAD	EA	ADHD
0330328168	924.3	Contusion, toe	EA	ADHD
0330328168	924.9	CONTUSION OF UNSPECIFIED SITE	EA	ADHD
0330328168	100001	NO DX NAME PROVIDED	EA	ADHD
0330328168	034.0K	NO DX NAME PROVIDED	EA	ADHD
0330328168	132.0AD	NO DX NAME PROVIDED	EA	ADHD
0330328168	132.9N	NO DX NAME PROVIDED	EA	ADHD
0330328168	462Y	NO DX NAME PROVIDED	EA	ADHD
0330328168	IMO0001	Research study patient	EA	ADHD
0330328168	V04.81	VACCINE FOR INFLUENZA	EA	ADHD
0330328168	V04.81	Need for prophylactic vaccination and inoculation against influenza	EA	ADHD
0330328168	V05.8	VACCINE FOR DISEASE NEC	EA	ADHD
0330328168	V05.8	Need for prophylactic vaccination and inoculation against other specified disease	EA	ADHD
0330328168	V15.83	Delayed immunizations	EA	ADHD
0330328168	V15.89	PERS HX HEALTH HAZARDS NEC	EA	ADHD
0330328168	V15.89	Other specified personal history presenting hazards to health(V15.89)	EA	ADHD
0330328168	V15.89	OTHER SPECIFIED PERSONAL HISTORY PRESENTING HAZARDS TO HEALTH	EA	ADHD
0330328168	V15.89A	NO DX NAME PROVIDED	EA	ADHD
0330328168	V20.2	WCC (well child check)	EA	ADHD
0330328168	V20.2	Routine infant or child health check	EA	ADHD
0330328168	V20.2	ROUTIN CHILD HEALTH EXAM	EA	ADHD
0330328168	V20.2D	NO DX NAME PROVIDED	EA	ADHD
0330328168	V40.3	Other behavioral problems	EA	ADHD
0330328168	V40.3	BEHAVIORAL PROBLEMS NEC	EA	ADHD
0330328168	V68.0	Issue of medical certificates	EA	ADHD
0330328168	V68.0	ISSUE MEDICAL CERTIFICAT	EA	ADHD
0330328168	V70.7	Examination of participant in clinical trial	EA	ADHD
0330328168	V78.1	SCREENING FOR OTHER AND UNSPECIFIED DEFICIENCY ANEMIA	EA	ADHD
0330328168	V78.1	SCREENING-DEFIC ANEMIA NEC	EA	ADHD
0330328168	XXXG	NO SHOW	EA	ADHD
0344338497	079.99	Unspecified viral infection, in conditions classified elsewhere and of unspecified site	AA	ADHD
0344338497	079.99	UNSPECIFIED VIRAL INFECTION	AA	ADHD
0344338497	288.09	OTHER NEUTROPENIA	AA	ADHD
0344338497	288.09	NEUTROPENIA NEC	AA	ADHD
0344338497	314.01	ATTN DEFICIT W HYPERACT	AA	ADHD
0344338497	314.01	Attention deficit disorder with hyperactivity(314.01)	AA	ADHD
0344338497	346.0	CLASSICAL MIGRAINE	AA	ADHD
0344338497	346.0	Migraine with aura	AA	ADHD
0344338497	346.8	MIGRAINE NEC	AA	ADHD
0344338497	346.90	Migraine, unspecified, without mention of intractable migraine without mention of status migrainosus	AA	ADHD
0344338497	346.90	MIGRAINE NOS W/O MENTN INTRACTABLE	AA	ADHD
0344338497	372.30	Conjunctivitis unspecified	AA	ADHD
0344338497	372.30	CONJUNCTIVITIS NOS	AA	ADHD
0344338497	380.4	Impacted cerumen	AA	ADHD
0344338497	462	ACUTE PHARYNGITIS	AA	ADHD
0344338497	465.9	ACUTE UPPER RESPIRATORY INFECTIONS OF UNSPECIFIED SITE	AA	ADHD
0344338497	477.9	Allergic rhinitis, cause unspecified	AA	ADHD
0344338497	477.9	ALLERGIC RHINITIS NOS	AA	ADHD
0344338497	493	Asthma	AA	ADHD
0344338497	493.00	EXTRINSIC ASTHMA W/O STATUS ASTHMATICUS	AA	ADHD
0344338497	493.90	Moderate persistent asthma	AA	ADHD
0344338497	493.90	ASTHMA	AA	ADHD
0344338497	493.90	Severe persistent asthma	AA	ADHD
0344338497	493.92	UNSPECIFIED ASTHMA, WITH EXACERBATION	AA	ADHD
0344338497	493.92	ASTHMA UNSPECIFIED WITH EXAC	AA	ADHD
0344338497	719.07	JOINT EFFUSION-ANKLE	AA	ADHD
0344338497	719.47	JOINT PAIN-ANKLE	AA	ADHD
0344338497	719.47	PAIN IN JOINT, ANKLE AND FOOT	AA	ADHD
0344338497	719.85	JOINT DIS NEC-PELVIS	AA	ADHD
0344338497	729.5	PAIN IN LIMB	AA	ADHD
0344338497	729.81	SWELLING OF LIMB	AA	ADHD
0344338497	754.31	CONGEN HIP DISLOC, BILAT	AA	ADHD
0344338497	784.0	HEADACHE	AA	ADHD
0344338497	786.50	Chest pain, unspecified	AA	ADHD
0344338497	786.50	CHEST PAIN NOS	AA	ADHD
0344338497	788.1	Dysuria	AA	ADHD
0344338497	791.0	PROTEINURIA	AA	ADHD
0344338497	815.00	FX METACARPAL NOS-CLOSED	AA	ADHD
0344338497	815.00	CLOSED FRACTURE OF METACARPAL BONE(S), SITE UNSPECIFIED	AA	ADHD
0344338497	816.00	FX PHALANX, HAND NOS-CLOSE	AA	ADHD
0344338497	816.00	Closed fracture of unspecified phalanx or phalanges of hand	AA	ADHD
0344338497	825.20	FX FOOT BONE NOS-CLOSED	AA	ADHD
0344338497	825.20	Closed fracture of unspecified bone(s) of foot (except toes)	AA	ADHD
0344338497	825.25	FX METATARSAL-CLOSED	AA	ADHD
0344338497	845.00	SPRAIN OF ANKLE NOS	AA	ADHD
0344338497	845.10	Sprain of foot, unspecified site	AA	ADHD
0344338497	845.10	SPRAIN OF FOOT NOS	AA	ADHD
0344338497	959.4	INJURY, OTHER AND UNSPECIFIED, HAND, EXCEPT FINGER	AA	ADHD
0344338497	959.4	HAND INJURY NOS	AA	ADHD
0344338497	959.7	LOWER LEG INJURY NOS	AA	ADHD
0344338497	100001	NO SHOW	AA	ADHD
0344338497	100493.9	NO DX NAME PROVIDED	AA	ADHD
0344338497	100493.9	ASTHMA-MODERATE PERSISTENT	AA	ADHD
0344338497	100493.9	ASTHMA-SEVERE PERSISTENT	AA	ADHD
0344338497	493.90AL	NO DX NAME PROVIDED	AA	ADHD
0344338497	493.90AM	NO DX NAME PROVIDED	AA	ADHD
0344338497	E927	ACCID FROM OVEREXERTION	AA	ADHD
0344338497	V04.81	VACCINE FOR INFLUENZA	AA	ADHD
0344338497	V04.81	Need for prophylactic vaccination and inoculation against influenza	AA	ADHD
0344338497	V07.9	Unspecified prophylactic or treatment measure	AA	ADHD
0344338497	V07.9	PROPHYLACTIC MEASURE NOS	AA	ADHD
0344338497	V15.83	Delayed immunizations	AA	ADHD
0344338497	V15.89A	IMMUNIZATION DELAY	AA	ADHD
0344338497	V20.2	WCC (well child check)	AA	ADHD
0344338497	V20.2	Routine infant or child health check	AA	ADHD
0344338497	V20.2	ROUTIN CHILD HEALTH EXAM	AA	ADHD
0344338497	V20.2D	NO DX NAME PROVIDED	AA	ADHD
0344338497	V70.3	Other general medical examination for administrative purposes	AA	ADHD
0344338497	V70.3	MED EXAM NEC-ADMIN PURP	AA	ADHD
0344338497	V70.9	GENERAL MEDICAL EXAM NOS	AA	ADHD
0344338497	XXXG	NO SHOW	AA	ADHD
0348088717	034.1	Scarlet fever	AA	non-ADHD
0348088717	041.4	E. COLI INFECTION	AA	non-ADHD
0348088717	078.0	Molluscum contagiosum	AA	non-ADHD
0348088717	078.10	Viral warts, unspecified	AA	non-ADHD
0348088717	078.10	VIRAL WARTS NOS	AA	non-ADHD
0348088717	099.53	Chlamydia trachomatis infection of lower genitourinary sites	AA	non-ADHD
0348088717	110.4	Athlete's foot	AA	non-ADHD
0348088717	110.9	Dermatophytosis of unspecified site	AA	non-ADHD
0348088717	110.9	DERMATOPHYTOSIS SITE NOS	AA	non-ADHD
0348088717	112.1	Candidiasis of vulva and vagina	AA	non-ADHD
0348088717	112.1	Yeast infection of the vagina	AA	non-ADHD
0348088717	112.1	Candida vaginitis	AA	non-ADHD
0348088717	112.9	Candidiasis of unspecified site	AA	non-ADHD
0348088717	112.9	CANDIDIASIS SITE NOS	AA	non-ADHD
0348088717	131.9	Trichomonas	AA	non-ADHD
0348088717	131.9	Trichomoniasis, unspecified	AA	non-ADHD
0348088717	292.89	Intoxication with marijuana	AA	non-ADHD
0348088717	300.00	Anxiety	AA	non-ADHD
0348088717	311	Depression	AA	non-ADHD
0348088717	465.9	ACUTE UPPER RESPIRATORY INFECTIONS OF UNSPECIFIED SITE	AA	non-ADHD
0348088717	477.0	ALLERGIC RHINITIS DUE TO POLLEN	AA	non-ADHD
0348088717	478.1	NASAL SINUS DIS NEC	AA	non-ADHD
0348088717	564.00	Constipation	AA	non-ADHD
0348088717	564.00	UNSPECIFIED CONSTIPATION	AA	non-ADHD
0348088717	590.80	Pyelonephritis	AA	non-ADHD
0348088717	590.80	PYELONEPHRITIS NOS	AA	non-ADHD
0348088717	590.80	PYELONEPHRITIS, UNSPECIFIED	AA	non-ADHD
0348088717	599.0	UTI (urinary tract infection)	AA	non-ADHD
0348088717	599.0	Urinary tract infection, site not specified	AA	non-ADHD
0348088717	614.9	Pelvic inflammatory disease (PID)	AA	non-ADHD
0348088717	614.9	UNSPECIFIED INFLAMMATORY DISEASE OF FEMALE PELVIC ORGANS AND TISSUES	AA	non-ADHD
0348088717	616.10	Bacterial vaginosis	AA	non-ADHD
0348088717	616.10	Vaginitis and vulvovaginitis	AA	non-ADHD
0348088717	616.10	Vaginitis and vulvovaginitis, unspecified	AA	non-ADHD
0348088717	616.10	BV (bacterial vaginosis)	AA	non-ADHD
0348088717	623.5	Vaginal discharge	AA	non-ADHD
0348088717	625.3	Dysmenorrhea	AA	non-ADHD
0348088717	625.3	Menstrual cramps	AA	non-ADHD
0348088717	626.2	Prolonged menstrual cycle	AA	non-ADHD
0348088717	626.2	Prolonged menstruation	AA	non-ADHD
0348088717	626.9	Unspecified disorder of menstruation and other abnormal bleeding from female genital tract	AA	non-ADHD
0348088717	629.9	Unspecified disorder of female genital organs	AA	non-ADHD
0348088717	690.10	Seborrheic dermatitis, unspecified	AA	non-ADHD
0348088717	690.18	OTHER SEBORRHEIC DERMATITIS	AA	non-ADHD
0348088717	690.18	Seborrheic dermatitis of scalp	AA	non-ADHD
0348088717	691.8	Other atopic dermatitis and related conditions	AA	non-ADHD
0348088717	691.8	OTHER ATOPIC DERMATITIS	AA	non-ADHD
0348088717	692.9	DERMATITIS NOS	AA	non-ADHD
0348088717	692.9	Contact dermatitis and other eczema, due to unspecified cause	AA	non-ADHD
0348088717	697.1	LICHEN NITIDUS	AA	non-ADHD
0348088717	697.9	Lichen, unspecified	AA	non-ADHD
0348088717	697.9	LICHEN NOS	AA	non-ADHD
0348088717	701.0	Lichen sclerosus et atrophicus	AA	non-ADHD
[truncated: 46,365 more rows]
