# Supplementary material for: Non-coding structural variation differentially impacts attention-deficit hyperactivity disorder (ADHD) gene networks in African American vs Caucasian children
Source: Sci Rep. 2020 Sep 17;10:15252. doi: 10.1038/s41598-020-71307-0 (PMC7499198; doi:10.1038/s41598-020-71307-0)
Supplement: Supplementary file 3 — Supplementary Table 2. [file 41598_2020_71307_MOESM3_ESM.xlsx]

## Sheet: 2a
Gene_ID	structure	type	ADHD	controls
LMLN	exonic,splicing	deletion	4	1
LMLN-AS1	exonic,splicing	deletion	4	1
FAM47C	exonic	deletion	3	1
LOC100288254	splicing	deletion	3	0
ADCY6	splicing	duplication	2	1
ANO9	splicing	inversion	2	0
BPTF	exonic	translocation	2	0
CASP8	exonic	deletion	2	0
CDHR5	splicing	inversion	2	0
CORO2A	exonic	deletion	2	1
DEAF1	splicing	inversion	2	0
DRD4	splicing	inversion	2	0
EPS8L2	splicing	inversion	2	0
HMGB3	exonic	translocation	2	0
HRAS	splicing	inversion	2	0
HSD17B12	exonic	translocation	2	1
IRF7	splicing	inversion	2	0
KHDC1	splicing	translocation	2	0
LMNTD2	splicing	inversion	2	0
LOC143666	splicing	inversion	2	0
LOC692247	splicing	inversion	2	0
LOC728755	splicing	deletion	2	1
LRRC56	splicing	inversion	2	0
MIR210	splicing	inversion	2	0
MIR210HG	splicing	inversion	2	0
MPV17L	splicing	deletion	2	1
NACC2	exonic	deletion	2	1
PHRF1	splicing	inversion	2	0
PRAM1	exonic	deletion	2	1
PTDSS2	splicing	inversion	2	0
RASSF7	splicing	inversion	2	0
RNH1	splicing	inversion	2	0
RPL12	exonic	translocation	2	1
RUNDC3A-AS1	splicing	deletion	2	1
SCT	splicing	inversion	2	0
SLC35B3	splicing	deletion	2	0
SPART	exonic	insertion	2	0
SV2B	exonic	deletion	2	0
TMEM80	splicing	inversion	2	0
TSACC	splicing	deletion	2	0
UTP3	exonic	insertion	2	1
WDR72	exonic	translocation	2	0
ABCA11P	exonic	deletion	1	1
ABCB5	exonic	translocation	1	0
ABHD12	splicing	inversion	1	1
ABR	splicing	duplication	1	0
ACYP1	exonic	translocation	1	0
ADAM29	exonic	deletion	1	0
ADAMTS17	splicing	inversion	1	0
ADGRA1	exonic	insertion	1	0
AIPL1	exonic	translocation	1	0
AMN	splicing	deletion	1	0
ANKFY1	splicing	duplication	1	1
ANKRD36	splicing	inversion	1	1
ANKRD36B	splicing	inversion	1	1
APOL1	splicing	inversion	1	0
APOL2	splicing	inversion	1	0
APOL3	exonic	translocation	1	0
APOL4	splicing	inversion	1	0
ARGFXP2	exonic	translocation	1	0
ARHGAP42	exonic,splicing	deletion	1	0
ARMCX5	splicing	duplication	1	0
ARMCX5-GPRASP2	splicing	duplication	1	0
ASB15	exonic	insertion	1	0
ASPH	splicing	duplication	1	0
ATG9B	exonic	deletion	1	0
ATXN8OS	exonic	translocation	1	1
BASP1	exonic	deletion	1	0
BASP1-AS1	exonic	deletion	1	0
BHLHB9	splicing	duplication	1	0
BZW1	exonic,splicing	translocation	1	0
C15orf59	splicing	inversion	1	0
C21orf62	exonic	insertion	1	0
C21orf62-AS1	exonic	insertion	1	0
C3orf20	splicing	deletion	1	0
C7	exonic	insertion	1	0
C7orf50	splicing	deletion	1	0
CACNB2	exonic	deletion	1	0
CAP2	splicing	deletion	1	0
CASC20	exonic	translocation	1	0
CAVIN1	splicing	deletion	1	1
CAVIN1	splicing	duplication	1	1
CBFA2T3	exonic	deletion	1	1
CCDC115	splicing	duplication	1	1
CCDC120	exonic	deletion	1	1
CCDC144NL-AS1	exonic	translocation	1	0
CCDC39	exonic	deletion	1	0
CCDC73	splicing	deletion	1	1
CCDC74B	splicing	duplication	1	1
CD44	splicing	duplication	1	0
CDK11A	splicing	duplication	1	1
CDK11B	splicing	duplication	1	1
CDKN2AIPNL	splicing	deletion	1	0
CEACAM18	splicing	deletion	1	0
CERS3	splicing	inversion	1	0
CERS3-AS1	splicing	inversion	1	0
CFLAR	splicing	deletion	1	0
CHST5	splicing	deletion	1	0
CLEC12A	splicing	deletion	1	1
CLEC12A-AS1	splicing	deletion	1	1
CLVS1	splicing	duplication	1	0
CNOT8	exonic	translocation	1	1
CNTNAP2	exonic	duplication	1	0
COL24A1	exonic	deletion	1	0
COL6A3	splicing	deletion	1	0
CRK	splicing	deletion	1	0
CT55	splicing	inversion	1	0
CTNNA3	exonic	deletion	1	0
CYB5D2	splicing	duplication	1	1
CYB5R3	splicing	duplication	1	0
CYP1A1	exonic	insertion	1	0
CYP20A1	exonic	translocation	1	0
CYP2A13	splicing	inversion	1	0
CYP2A6	splicing	inversion	1	0
CYP2A7	splicing	inversion	1	0
CYP2B6	splicing	inversion	1	0
CYP2B7P	splicing	inversion	1	0
CYP2F1	splicing	inversion	1	0
CYP2G1P	splicing	inversion	1	0
CYP2T1P	splicing	inversion	1	0
DMKN	exonic	insertion	1	0
DNAH14	splicing	duplication	1	0
DNAJB3	splicing	deletion	1	0
DTD1	splicing	duplication	1	0
DTNB	exonic	deletion	1	0
E2F2	exonic	deletion	1	0
EIF4E	exonic	deletion	1	0
ELAVL1	exonic	deletion	1	1
ENTPD2	exonic	translocation	1	0
ENTPD6	splicing	inversion	1	1
EPHB2	exonic	deletion	1	0
ERC1	exonic	insertion	1	0
ERICH3	exonic	translocation	1	0
ERICH3-AS1	exonic	translocation	1	0
EXOC3	exonic,splicing	translocation	1	0
FAM114A1	splicing	duplication	1	0
FAM160B2	exonic	insertion	1	0
FAM177A1	splicing	inversion	1	0
FAM181A-AS1	splicing	deletion	1	1
FAM228A	splicing	deletion	1	0
FAM74A7	exonic	translocation	1	0
FAR2P1	splicing	duplication	1	1
FAR2P2	splicing	duplication	1	1
FGGY	exonic	deletion	1	0
FIGN	exonic	translocation	1	1
FLJ36000	splicing	deletion	1	1
FLJ42102	splicing	deletion	1	0
FRMD7	exonic	translocation	1	0
FRMPD3	exonic	deletion	1	1
GOLGA1	exonic	translocation	1	0
GOLGA6L1	exonic	deletion	1	1
GOLGA6L22	exonic	deletion	1	1
GOSR1	exonic	deletion	1	1
GPR42	exonic	insertion	1	0
GPR42	exonic	duplication	1	0
GPRASP1	splicing	duplication	1	0
GPRASP2	splicing	duplication	1	0
GRIA4	exonic	insertion	1	0
GTDC1	exonic	insertion	1	1
HDAC5	exonic	translocation	1	0
HDAC5	splicing	deletion	1	0
HEIH	exonic	deletion	1	1
HMGB3	splicing	translocation	1	0
HMGN2	exonic	translocation	1	0
HNRNPU	exonic	translocation	1	0
HRNR	exonic	deletion	1	0
ICE2	exonic	insertion	1	1
IDS	exonic	translocation	1	0
IFI44L	exonic	translocation	1	1
IGBP1P1	splicing	inversion	1	0
IGF2	exonic	deletion	1	0
IMP4	splicing	duplication	1	1
INS-IGF2	exonic	deletion	1	0
IPO9	exonic	deletion	1	0
IQCC	splicing	deletion	1	0
IRGQ	exonic	translocation	1	0
ISM1	splicing	deletion	1	0
ITGAM	exonic	deletion	1	0
KCNQ1	exonic	deletion	1	0
KCNQ1OT1	exonic	deletion	1	0
KIAA0753	exonic	deletion	1	0
KIAA1324	splicing	duplication	1	0
KIR3DX1	exonic	duplication	1	0
KLK4	exonic	deletion	1	1
KLLN	splicing	deletion	1	0
KRTAP10-11	splicing	inversion	1	1
KRTAP10-12	splicing	inversion	1	1
KRTAP10-2	splicing	inversion	1	1
KRTAP10-3	splicing	inversion	1	1
KRTAP10-4	splicing	inversion	1	1
KRTAP10-5	splicing	inversion	1	1
KRTAP12-1	splicing	inversion	1	1
KRTAP12-2	splicing	inversion	1	1
KRTAP12-3	splicing	inversion	1	1
KRTAP12-4	splicing	inversion	1	1
KRTAP2-1	exonic	deletion	1	1
KRTAP6-3	exonic	insertion	1	0
LAMA4	splicing	deletion	1	0
LANCL1	splicing	deletion	1	0
LANCL1-AS1	splicing	deletion	1	0
LINC00442	exonic	deletion	1	1
LINC00630	splicing	duplication	1	0
LINC00905	splicing	deletion	1	0
LINC01239	exonic	deletion	1	0
LINC01258	splicing	deletion	1	0
LINC01537	exonic	deletion	1	1
LINC01680	splicing	deletion	1	0
LINC01754	splicing	inversion	1	0
LINC01814	splicing	deletion	1	0
LINC01920	splicing	deletion	1	0
LINC01960	splicing	deletion	1	0
LINC02018	splicing	inversion	1	0
LINC02190	exonic	insertion	1	0
LINC02217	exonic	deletion	1	0
LINC02268	splicing	deletion	1	0
LINC02401	exonic	duplication	1	0
LINC02500	splicing	deletion	1	0
LINC02513	splicing	deletion	1	0
LOC100128164	splicing	deletion	1	0
LOC100128386	exonic,splicing	deletion	1	0
LOC100129129	exonic	translocation	1	0
LOC100130705	exonic	translocation	1	0
LOC100130987	splicing	deletion	1	0
LOC100131257	splicing	deletion	1	0
LOC100289580	exonic	translocation	1	0
LOC100506076	splicing	inversion	1	1
LOC100506123	splicing	inversion	1	1
LOC100506358	splicing	deletion	1	1
LOC100506990	splicing	duplication	1	1
LOC101926889	splicing	inversion	1	1
LOC101927178	splicing	inversion	1	0
LOC101927267	splicing	duplication	1	0
LOC101927829	exonic	translocation	1	0
LOC101928841	splicing	deletion	1	1
LOC101928932	splicing	duplication	1	0
LOC101928940	exonic	deletion	1	0
LOC101929526	splicing	duplication	1	0
LOC102467080	splicing	deletion	1	0
LOC106660606	exonic	insertion	1	0
LOC284240	splicing	deletion	1	0
LOC284344	splicing	duplication	1	0
LOC401357	exonic	duplication	1	1
LOC440896	exonic	deletion	1	1
LOC729732	splicing	duplication	1	1
LOC93429	splicing	deletion	1	0
LOXL4	splicing	deletion	1	0
LRCH2	exonic	deletion	1	0
LRIG1	exonic	insertion	1	0
LRRC32	exonic	insertion	1	1
LRRIQ3	splicing	duplication	1	0
LYSMD1	exonic	insertion	1	1
MAP4	exonic	deletion	1	0
MAT1A	exonic	deletion	1	1
MATR3	exonic	translocation	1	1
MED12L	exonic	insertion	1	1
MED15P9	splicing	duplication	1	1
MEGF6	splicing	deletion	1	0
METTL15	exonic	deletion	1	0
MGC27345	splicing	inversion	1	0
MIA2	splicing	deletion	1	1
MIR3183	splicing	duplication	1	0
MIR3677	exonic	insertion	1	0
MIR4458	splicing	duplication	1	1
MIR4458HG	splicing	duplication	1	1
MIR571	splicing	deletion	1	1
MIR8070	splicing	deletion	1	1
MLLT3	exonic	translocation	1	1
MMP23A	splicing	duplication	1	1
MOB1B	exonic	insertion	1	1
MPP7	exonic	translocation	1	1
MRPL35	splicing	deletion	1	0
MRPL55	splicing	deletion	1	1
MSRA	splicing	deletion	1	0
MTA3	exonic	insertion	1	0
MXRA7	exonic	insertion	1	0
MXRA8	splicing	deletion	1	1
MYADM	exonic	translocation	1	0
MYB	exonic	translocation	1	0
MYO15B	exonic	deletion	1	0
MYO18B	splicing	deletion	1	0
MZT2B	splicing	duplication	1	1
NAP1L6	splicing	inversion	1	0
NAPSB	splicing	deletion	1	0
NLRP12	splicing	deletion	1	0
NPIPB5	exonic	deletion	1	0
NSA2	exonic	translocation	1	0
NUP160	exonic	translocation	1	0
NXF4	splicing	duplication	1	0
NXN	splicing	duplication	1	0
NXNL2	splicing	deletion	1	0
OR13C2	splicing	deletion	1	0
OR13C5	splicing	deletion	1	0
OR4M1	exonic	translocation	1	0
OR5H1	splicing	duplication	1	0
OR5H14	splicing	duplication	1	0
OR5H15	splicing	duplication	1	0
OTOG	exonic	translocation	1	0
OTOP1	splicing	duplication	1	0
P2RY13	exonic	insertion	1	0
PABPC1	exonic,splicing	translocation	1	1
PCDHA1	splicing	duplication	1	1
PCDHA2	splicing	duplication	1	1
PCDHA3	splicing	duplication	1	1
PCDHA4	splicing	duplication	1	1
PCDHA5	splicing	duplication	1	1
PCDHA6	splicing	duplication	1	1
PCDHA7	splicing	duplication	1	1
PCDHA8	splicing	duplication	1	1
PCDHA9	splicing	duplication	1	1
PDE6D	exonic	insertion	1	1
PDE8A	exonic	insertion	1	1
PIEZO1	exonic	translocation	1	0
PIGF	exonic	translocation	1	0
PLCD3	exonic	translocation	1	0
PLEKHG1	splicing	deletion	1	0
PLPP2	splicing	deletion	1	1
POGK	exonic	duplication	1	0
POLD4	splicing	deletion	1	0
POLDIP3	splicing	duplication	1	0
POLR3H	exonic	insertion	1	0
POTEF	splicing	duplication	1	1
PPP2R3C	splicing	inversion	1	0
PRB2	exonic	deletion	1	1
PRPH	splicing	duplication	1	0
PRR13	exonic	translocation	1	0
PRTG	exonic	deletion	1	0
PSG11	splicing	duplication	1	0
PSG2	splicing	duplication	1	0
PSG4	splicing	duplication	1	0
PSG5	splicing	duplication	1	0
PSG9	splicing	duplication	1	0
PSPC1	splicing	deletion	1	1
PTGIS	exonic	translocation	1	0
PTPN18	splicing	duplication	1	1
PVR	exonic	translocation	1	0
PYGB	splicing	inversion	1	1
RAB11FIP1	exonic	translocation	1	0
RAB6A	exonic	insertion	1	0
RBMX	exonic	translocation	1	1
RBMXL3	exonic	deletion	1	0
RD3	splicing	duplication	1	0
RETSAT	splicing	inversion	1	1
REV1	exonic	deletion	1	0
RFK	splicing	deletion	1	0
RFWD3	exonic	insertion	1	1
RFX1	exonic	deletion	1	0
RGL3	splicing	deletion	1	1
RHOQ	exonic	translocation	1	0
RHOT1	exonic	translocation	1	0
RNU12	splicing	duplication	1	0
RPEL1	splicing	deletion	1	0
SAMD1	exonic	insertion	1	0
SAMD12	exonic	insertion	1	0
SARS	splicing	duplication	1	0
SCARF2	exonic	insertion	1	0
SCART1	splicing	inversion	1	0
SCLY	exonic	deletion	1	1
SEC31A	splicing	deletion	1	0
SECISBP2	exonic	translocation	1	0
SECISBP2	splicing	translocation	1	0
SECISBP2	splicing	deletion	1	1
SHANK2	exonic	translocation	1	0
SHANK2-AS3	exonic	translocation	1	0
SLC12A6	exonic	deletion	1	0
SLC1A2	splicing	duplication	1	0
SLC22A31	splicing	deletion	1	1
SLC35D2	exonic	insertion	1	0
SLC35E2B	splicing	duplication	1	1
SLC37A4	exonic	insertion	1	1
SLC6A12	exonic	deletion	1	0
SMIM37	splicing	duplication	1	0
SMPD4	splicing	duplication	1	1
SNORA18	exonic,splicing	translocation	1	0
SNX22	exonic	deletion	1	0
SOD2	exonic	duplication	1	0
SOD2-OT1	exonic	duplication	1	0
SORCS2	exonic	deletion	1	1
SOX5	exonic	insertion	1	1
SPATA41	splicing	inversion	1	0
SPN	exonic	deletion	1	0
SPTY2D1	exonic	deletion	1	0
SPTY2D1OS	exonic	deletion	1	0
SRP54	splicing	inversion	1	0
SRP54-AS1	splicing	inversion	1	0
SRSF6	exonic	insertion	1	1
STAT3	splicing	deletion	1	1
STN1	exonic	insertion	1	0
STX6	exonic	deletion	1	1
SVEP1	splicing	duplication	1	0
SYS1	exonic	duplication	1	0
SYS1-DBNDD2	exonic	duplication	1	0
TAF1D	exonic,splicing	translocation	1	0
TAF5L	exonic	deletion	1	0
TBC1D1	splicing	deletion	1	0
TDH	exonic	translocation	1	0
TECRL	splicing	deletion	1	0
TEX12	splicing	deletion	1	0
TGM4	splicing	deletion	1	0
TGOLN2	exonic	deletion	1	0
TGOLN2	splicing	inversion	1	1
THAP9-AS1	splicing	deletion	1	0
TIGD7	exonic	deletion	1	1
TIMM22	splicing	duplication	1	0
TMEM168	exonic	insertion	1	1
TMEM231	splicing	deletion	1	0
TMEM74	exonic	translocation	1	0
TNFAIP8L2-SCNM1	exonic	insertion	1	1
TNRC18	splicing	deletion	1	0
TPD52L1	exonic	translocation	1	0
TRAPPC2L	exonic	insertion	1	1
TRPC5	exonic	translocation	1	0
TSACC	splicing	translocation	1	0
TSPAN33	splicing	insertion	1	0
TSPEAR-AS2	exonic	deletion	1	0
TSSC2	splicing	deletion	1	0
TUBA3E	splicing	duplication	1	1
TULP4	exonic	deletion	1	1
UBE2F-SCLY	exonic	deletion	1	1
UBN2	exonic	translocation	1	0
ULBP1	exonic	insertion	1	0
VASH2	exonic	inversion	1	0
VASH2	exonic	translocation	1	0
WSCD1	exonic	insertion	1	0
XG	exonic	translocation	1	0
XRCC2	exonic	insertion	1	1
YBEY	splicing	deletion	1	0
ZDHHC3	splicing	deletion	1	0
ZFP37	exonic	translocation	1	0
ZNF107	exonic	deletion	1	0
ZNF141	splicing	deletion	1	1
ZNF180	exonic	translocation	1	0
ZNF295-AS1	splicing	deletion	1	0
ZNF343	exonic	deletion	1	1
ZNF347	exonic	deletion	1	0
ZNF396	exonic	translocation	1	0
ZNF562	splicing	deletion	1	1
ZNF678	exonic	deletion	1	0
ZNF704	exonic	insertion	1	0
ZNF721	exonic	deletion	1	1
ZNF726	exonic	translocation	1	0
ZNF732	splicing	deletion	1	1
ZNF812P	splicing	deletion	1	1
ZNF841	exonic	translocation	1	0

## Sheet: 2b
Gene_ID	structure	type	ADHD	control
FAM86B1	exonic	deletion	3	1
KRTAP5-5	exonic	deletion	3	1
ADARB2	exonic	deletion	3	1
FLG-AS1	exonic	deletion	2	0
ZNF765	exonic	deletion	2	1
PTTG1IP	splicing	deletion	2	1
MIR137HG	exonic	insertion	2	0
LOC100128531	splicing	duplication	2	1
BTBD19	splicing	duplication	2	1
GRIK1-AS1	splicing	deletion	2	1
ITGB2-AS1	exonic,splicing	deletion	2	1
KIAA1671	splicing	duplication	2	1
ZNF208	exonic	deletion	2	1
LCLAT1	exonic	deletion	2	1
LOC401261	splicing	duplication	2	1
SENP3	exonic	deletion	2	0
GCNT4	exonic	insertion	2	0
NOC2L	splicing	duplication	2	0
C20orf27	splicing	deletion	2	0
FLG2	exonic	deletion	2	0
RGL3	splicing	deletion	2	1
SENP3-EIF4A1	exonic	deletion	2	0
LDLRAD4	exonic	deletion	2	1
ZNF585B	exonic	translocation	2	0
MAP2K7	splicing	deletion	2	1
BICRAL	splicing	duplication	2	1
SAMD11	splicing	duplication	2	0
OPRK1	exonic	duplication	2	1
MTMR2	exonic	translocation	2	1
ZNF765-ZNF761	exonic	deletion	2	1
MTMR2	splicing	deletion	2	1
ARHGEF18	exonic	insertion	2	0
GRIK1	splicing	deletion	2	1
C20orf27	exonic	translocation	2	0
BTBD19	splicing	deletion	2	1
LOC105376351	splicing	deletion	2	1
ITGB2	exonic,splicing	deletion	2	1
KRTAP10-7	splicing	inversion	1	1
LOC100506178	splicing	deletion	1	1
GRWD1	splicing	duplication	1	0
ZNF615	splicing	duplication	1	0
SUPT20HL2	exonic	translocation	1	0
C16orf62	exonic	insertion	1	0
DNAJC9-AS1	exonic	deletion	1	1
HPN-AS1	exonic	translocation	1	0
OLFML2A	splicing	duplication	1	0
KRTAP5-8	exonic	deletion	1	1
LSS	exonic	deletion	1	1
MAX	splicing	deletion	1	1
ZNF614	splicing	duplication	1	0
TRIM65	exonic	deletion	1	0
SNORA54	splicing	deletion	1	0
ZNF274	exonic	deletion	1	0
FRA10AC1	exonic	translocation	1	1
LOC646214	exonic	translocation	1	0
INMT-MINDY4	splicing	inversion	1	0
AK2	splicing	deletion	1	1
LINC02246	splicing	deletion	1	0
KRTAP12-3	splicing	inversion	1	1
LOC100506321	splicing	deletion	1	1
SLK	exonic,splicing	insertion	1	0
MAFG-AS1	exonic	inversion	1	0
RTRAF	exonic	insertion	1	0
BEAN1	splicing	deletion	1	0
FAM218A	exonic	translocation	1	0
ZNF350	splicing	duplication	1	0
LOC100507006	splicing	deletion	1	1
KAT2B	exonic	deletion	1	1
PAQR8	splicing	inversion	1	0
POU2F1	exonic	translocation	1	0
ZNF616	splicing	duplication	1	0
KRTAP12-1	splicing	inversion	1	1
URI1	exonic	translocation	1	0
ZNF454	splicing	deletion	1	1
FBXO44	exonic	translocation	1	0
FOXP1	exonic	inversion	1	0
LOC100499484-C9ORF174	splicing	deletion	1	0
KRTAP10-11	splicing	inversion	1	1
ALPK3	splicing	deletion	1	0
PCDHB8	splicing	duplication	1	1
FLJ42102	exonic	insertion	1	0
PRRG3	exonic	deletion	1	1
LOC642361	exonic	deletion	1	0
PAGE2B	splicing	duplication	1	0
SAYSD1	exonic	insertion	1	1
PANK1	exonic	deletion	1	0
PAGE2	splicing	duplication	1	0
LOC102725072	exonic	insertion	1	0
TRAM2-AS1	splicing	inversion	1	0
TRIM60	splicing	deletion	1	0
SPIRE2	exonic	insertion	1	0
MAGI2-AS3	exonic	translocation	1	0
MPHOSPH8	splicing	duplication	1	0
CUBN	exonic	translocation	1	0
ZNF649	splicing	duplication	1	0
SIGLEC16	splicing	inversion	1	0
OR51F2	splicing	duplication	1	1
TSPEAR	splicing	inversion	1	1
PANK2	exonic,splicing	translocation	1	1
SLIT3	exonic	insertion	1	1
TUBGCP2	splicing	deletion	1	0
TLCD2	exonic	deletion	1	0
RBMXL3	exonic	deletion	1	0
THPO	splicing	deletion	1	0
PIK3C2A	exonic	deletion	1	0
TECTB	exonic	insertion	1	1
MIR1276	splicing	duplication	1	0
KRTAP10-5	splicing	inversion	1	1
HCN1	exonic	insertion	1	1
LCN6	exonic	insertion	1	1
LINC01043	exonic	deletion	1	1
SHISA6	exonic	translocation	1	0
FGA	splicing	duplication	1	0
CDT1	splicing	duplication	1	0
ZNF525	exonic	deletion	1	1
TUBB8	exonic	translocation	1	0
HCAR2	exonic	translocation	1	0
PDE4C	exonic	deletion	1	0
UCKL1-AS1	exonic	deletion	1	0
CCT5	exonic	translocation	1	0
ERN1	exonic	translocation	1	0
GAPT	exonic	deletion	1	0
HSD3BP4	exonic	deletion	1	0
MRPS16	exonic	deletion	1	1
LYPLA1	exonic	translocation	1	1
FEZ2	splicing	insertion	1	0
DEFB136	exonic	translocation	1	0
GALNS	splicing	duplication	1	0
BAZ1B	exonic	translocation	1	1
ZNF577	splicing	duplication	1	0
TFCP2	exonic	translocation	1	0
POLH	exonic	deletion	1	0
LGALS9C	splicing	deletion	1	0
LOC101929128	exonic	insertion	1	1
ZNF585A	exonic	translocation	1	0
PRKG1-AS1	splicing	deletion	1	1
RBPMS2	splicing	deletion	1	0
KRTAP12-4	splicing	inversion	1	1
RAD51AP1	exonic	translocation	1	0
RGS11	splicing	deletion	1	0
SLC8A1	exonic	duplication	1	0
SLC6A19	exonic	deletion	1	0
CYP20A1	exonic	translocation	1	0
KCNU1	exonic	translocation	1	0
BMS1P20	splicing	deletion	1	1
CES1P1	splicing	deletion	1	0
CERS3	splicing	deletion	1	0
NEXN-AS1	exonic	translocation	1	1
FBXL5	exonic	translocation	1	1
ZNF117	exonic	deletion	1	0
RAD51AP1	splicing	deletion	1	0
MT1JP	splicing	deletion	1	0
KCNJ14	splicing	duplication	1	0
KLHL25	splicing	duplication	1	0
TLDC1	exonic	duplication	1	0
STMN3	exonic	translocation	1	1
SAYSD1	splicing	deletion	1	1
ATP9B	exonic	deletion	1	0
WDR18	splicing	inversion	1	0
FGF7P3	exonic	deletion	1	1
CYP51A1-AS1	splicing	inversion	1	0
INS-IGF2	exonic	duplication	1	0
FAM189A1	exonic	duplication	1	0
ATF4	exonic	deletion	1	0
LINC00342	splicing	deletion	1	0
TMX4	exonic	translocation	1	0
AKAP13	splicing	duplication	1	0
LOC101926942	exonic	translocation	1	0
PHLDB1	exonic	translocation	1	0
LOC102724058	splicing	inversion	1	0
SERPINA10	exonic	insertion	1	0
2018-03-02	splicing	deletion	1	0
STRCP1	splicing	duplication	1	1
LINC01925	splicing	deletion	1	1
LRCH2	exonic	deletion	1	0
INMT	splicing	inversion	1	0
NAP1L4	splicing	deletion	1	0
DLG2	exonic	translocation	1	0
GOLGA6L3	splicing	deletion	1	0
TMEM14A	splicing	inversion	1	0
KANSL2	exonic,splicing	translocation	1	0
RNASE7	exonic	deletion	1	1
ZNF813	exonic	deletion	1	0
CRX	exonic	insertion	1	0
ANKRD13C	splicing	duplication	1	0
ICE2	exonic	translocation	1	1
PSPC1	splicing	duplication	1	0
CA11	exonic	translocation	1	0
LOC340512	splicing	translocation	1	1
LINC01128	splicing	deletion	1	0
LINC01410	exonic	insertion	1	0
NOTCH2NL	exonic	insertion	1	1
ADCY6	splicing	duplication	1	0
ARMC4P1	splicing	deletion	1	0
ZNF676	exonic	duplication	1	1
TVP23C	exonic	translocation	1	0
ADAM29	exonic	deletion	1	0
EXOC3	exonic,splicing	translocation	1	1
ZNF229	exonic	deletion	1	1
LOC497256	splicing	inversion	1	0
ZNF816	exonic	deletion	1	0
CTBP2	exonic	deletion	1	0
MT1M	splicing	deletion	1	0
FBXL5	splicing	deletion	1	1
DIS3L	exonic	translocation	1	0
LOC101929679	splicing	duplication	1	0
EFHC1	splicing	inversion	1	0
ATP11A	exonic	deletion	1	0
AGAP2-AS1	exonic	translocation	1	0
OR51B5	exonic	insertion	1	0
KRTAP10-3	splicing	inversion	1	1
LOC101927969	exonic	insertion	1	1
LINC02476	splicing	deletion	1	0
CHST6	splicing	deletion	1	0
GATA5	exonic	insertion	1	1
KRTAP10-6	splicing	inversion	1	1
IQCE	exonic	deletion	1	0
SMAD9	splicing	duplication	1	0
MIR1272	splicing	deletion	1	0
MAP7D3	exonic	translocation	1	0
SFTPB	exonic	insertion	1	1
LOC100128593	exonic	insertion	1	1
LINC01551	splicing	inversion	1	0
MINDY4	splicing	inversion	1	0
ATXN8OS	exonic	insertion	1	0
LOC100499484	splicing	deletion	1	0
NUTM2B-AS1	exonic	deletion	1	0
LINC00381	splicing	deletion	1	0
RFWD3	exonic	insertion	1	0
LINC02222	splicing	duplication	1	0
TPRXL	exonic	deletion	1	0
RIPOR3	exonic	deletion	1	1
ATP8B3	splicing	deletion	1	0
PBX1	exonic	translocation	1	0
PRB2	exonic	deletion	1	0
KRTAP10-2	splicing	inversion	1	1
GIPC2	splicing	deletion	1	1
LRTOMT	splicing	deletion	1	0
CFAP47	exonic	translocation	1	0
TMEM120B	exonic	translocation	1	1
FAM8A1	splicing	deletion	1	1
CPM	exonic	deletion	1	0
OTUD1	splicing	duplication	1	1
ZNF816-ZNF321P	exonic	deletion	1	0
DBF4	splicing	deletion	1	0
LOC101929161	splicing	duplication	1	0
MAP3K21	splicing	deletion	1	0
MUC17	exonic	deletion	1	1
BARD1	exonic	deletion	1	1
CES1P2	splicing	deletion	1	0
WDR18	splicing	deletion	1	0
KRTAP10-4	splicing	inversion	1	1
LINC01882	splicing	deletion	1	0
BAZ1B	exonic	inversion	1	1
ZNF462	splicing	translocation	1	1
APRT	splicing	duplication	1	0
BSN	splicing	duplication	1	0
ZNF233	exonic	deletion	1	1
TTC12	exonic	insertion	1	1
IMPG2	exonic	deletion	1	0
FPR3	splicing	duplication	1	0
LOC102723649	splicing	deletion	1	0
NBPF20	exonic	insertion	1	1
KRTAP10-8	splicing	inversion	1	1
AGAP2	exonic	translocation	1	0
KRTAP12-2	splicing	inversion	1	1
FAM234A	splicing	deletion	1	0
SF1	exonic	deletion	1	1
TRAM2	splicing	inversion	1	0
MCM3	splicing	inversion	1	0
NPM1	exonic	translocation	1	0
BAIAP3	splicing	deletion	1	0
MBL2	splicing	deletion	1	0
FBXL19-AS1	exonic	deletion	1	0
DHX34	splicing	deletion	1	0
TOR3A	splicing	deletion	1	0
SRSF11	splicing	duplication	1	0
SPATA31C1	splicing	inversion	1	0
IGF2	exonic	duplication	1	0
SPRYD4	exonic	deletion	1	0
HLA-DRB5	exonic	translocation	1	0
CUTALP	exonic	translocation	1	0
CKMT1A	splicing	duplication	1	1
SHROOM1	exonic	translocation	1	0
ZNF350-AS1	splicing	duplication	1	0
RBFA	exonic	deletion	1	0
ZNF613	splicing	duplication	1	0
MUTYH	exonic	translocation	1	0
UCK2	splicing	deletion	1	0
SPATA31C2	splicing	inversion	1	0
LOC339685	exonic	deletion	1	1
KRTAP10-10	splicing	inversion	1	1
CEBPZOS	exonic	deletion	1	0
PPIP5K1P1-CATSPER2	splicing	duplication	1	1
ZNF502	exonic	duplication	1	0
MIR103A2	exonic,splicing	translocation	1	1
GLG1	exonic	translocation	1	0
LOC101929524	splicing	deletion	1	0
NDRG2	exonic	deletion	1	1
PDXP	splicing	deletion	1	0
POLK	splicing	deletion	1	0
CHRND	splicing	deletion	1	0
SCN1A	splicing	inversion	1	0
UBXN11	exonic	deletion	1	1
CEBPZ	exonic	deletion	1	0
FAAH	splicing	deletion	1	0
RBPMS2	exonic	translocation	1	0
OR2Y1	splicing	duplication	1	0
PPP1R3B	exonic	deletion	1	1
CCT5	splicing	deletion	1	0
CARS	splicing	deletion	1	0
CDH1	exonic	translocation	1	0
ZNF213	exonic	duplication	1	1
SLC8A1-AS1	exonic	duplication	1	0
C1QTNF9	exonic	translocation	1	0
PITPNB	splicing	deletion	1	0
CDK20	splicing	inversion	1	0
RP1L1	exonic	deletion	1	0
KTN1	exonic	translocation	1	0
RHOF	exonic	translocation	1	1
TVP23C-CDRT4	exonic	translocation	1	0
LINGO3	exonic	translocation	1	0
ACSF3	splicing	deletion	1	0
ZMYM5	splicing	duplication	1	0
SLCO1B7	splicing	deletion	1	0
PDXP	exonic	translocation	1	0
URI1	splicing	deletion	1	0
SKIL	exonic	deletion	1	0
ZNF100	exonic	deletion	1	0
SLC51A	exonic	translocation	1	0
LOC102724156	splicing	inversion	1	0
ZMYM2	splicing	duplication	1	0
OST4	splicing	deletion	1	0
SEC1P	exonic	translocation	1	0
SNORD115-30	splicing	deletion	1	0
ARMCX4	exonic	duplication	1	1
TAC4	splicing	deletion	1	0
RETREG1	splicing	deletion	1	0
LOC441666	splicing	deletion	1	0
FAM78A	exonic	deletion	1	0
MOGAT2	exonic	insertion	1	1
ZNF347	splicing	deletion	1	1
PPP1CC	splicing	deletion	1	0
FPR2	splicing	duplication	1	0
PCDHB7	splicing	duplication	1	1
KTN1	splicing	translocation	1	0
MGAT1	splicing	duplication	1	0
ANKRD18CP	splicing	deletion	1	0
KCNJ16	exonic	deletion	1	0
RLN1	splicing	deletion	1	1
KRTAP4-9	exonic	deletion	1	0
ZNF486	splicing	deletion	1	0
GPRC5D-AS1	splicing	deletion	1	0
TRIM61	exonic	translocation	1	0
LOC441666	exonic	deletion	1	0
ADAMTS14	splicing	deletion	1	0
ERV3-1-ZNF117	exonic	deletion	1	0
SRSF6	exonic	insertion	1	0
PURB	exonic	translocation	1	0
SIPA1L3	exonic	translocation	1	0
SIGLEC11	splicing	inversion	1	0
LAMTOR1	splicing	deletion	1	0
LOC730101	splicing	inversion	1	0
RPS2	exonic	translocation	1	0
CATSPER2	splicing	duplication	1	1
KRTAP10-12	splicing	inversion	1	1
GPBP1L1	exonic	deletion	1	1
PPP1CC	exonic	translocation	1	0
ZNF732	exonic	deletion	1	0
SNORA2B	exonic,splicing	translocation	1	0
SALRNA2	exonic	insertion	1	0
DNAH6	splicing	deletion	1	1
ZNF841	splicing	duplication	1	0
LOC729652	exonic	insertion	1	0
KRTAP10-9	splicing	inversion	1	1
ZNF649-AS1	splicing	duplication	1	0
SMIM8	splicing	deletion	1	1
ZNF432	splicing	duplication	1	0
MIR103B2	exonic,splicing	translocation	1	1
SETD4	splicing	deletion	1	0
LINC00454	splicing	deletion	1	0
TRAPPC2	exonic	translocation	1	0
