# Supplementary material for: Non-coding structural variation differentially impacts attention-deficit hyperactivity disorder (ADHD) gene networks in African American vs Caucasian children
Source: Sci Rep. 2020 Sep 17;10:15252. doi: 10.1038/s41598-020-71307-0 (PMC7499198; doi:10.1038/s41598-020-71307-0)
Supplement: Supplementary file 4 — Supplementary Table 3. [file 41598_2020_71307_MOESM4_ESM.xlsx]

## Sheet: supplementary_table_3_updated
Gene_ID	structure	type	count_ADHD	count_control	OR	Chisquare p value	Adjusted Chisquare p value	Fisher exact p value	Adjusted Fisher exact p value
RFTN1	intronic	translocation	53	92	2.88287	2.19476e-06	0.0253978	3.5184e-06	0.0407
LINC01734	intergenic	deletion	67	140	2.6124	1.23696e-05	0.143141	9.98061e-06	0.115
TTTY16	intergenic	translocation	51	97	2.51083	4.44611e-05	0.514504	6.25392e-05	0.724
PIR-FIGF	intronic	translocation	11	6	6.98372	7.00081e-05	0.810133	0.000162199	1
HLA-V	intergenic	translocation	11	6	6.98372	7.00081e-05	0.810133	0.000162199	1
XG	intronic	translocation	71	164	2.34351	0.000131639	1	9.37532e-05	1
LINC01546	intronic	translocation	73	171	2.34902	0.000138624	1	9.74494e-05	1
SNAP29	intronic	deletion	18	19	3.74824	0.000149545	1	0.000276392	1
LOC105377342	intergenic	deletion	13	10	5.0027	0.000157772	1	0.000273813	1
VPS53	exonic	deletion	18	20	3.55223	0.00025694	1	0.000378795	1
NOX4	intergenic	insertion	7	2	12.9508	0.000282286	1	0.000565122	1
PIR	intronic	translocation	10	6	6.29081	0.000294063	1	0.000506369	1
CCDC172	intergenic	translocation	10	6	6.29081	0.000294063	1	0.000506369	1
SRY	intergenic	translocation	70	165	2.23758	0.000303295	1	0.000221139	1
LOC101928978	intronic	deletion	6	1	22.0516	0.000315229	1	0.000632688	1
NLGN4X	intronic	translocation	48	97	2.25929	0.000368254	1	0.000397288	1
GYG2P1	intergenic	deletion	54	115	2.21543	0.000378158	1	0.000325385	1
LINC00689	intergenic	deletion	31	51	2.5474	0.000412928	1	0.000469858	1
LINC02148	intronic	deletion	15	15	3.87802	0.000414701	1	0.000942848	1
GYG2P1	intergenic	translocation	72	174	2.19728	0.000456885	1	0.000343298	1
LOC728739	intergenic	translocation	9	5	6.74609	0.000461673	1	0.000748468	1
SLC22A2	intronic	translocation	28	44	2.62642	0.000479499	1	0.000656135	1
SLC2A5	intronic	deletion	47	96	2.21007	0.000567487	1	0.000590457	1
NNT	intergenic	translocation	39	74	2.28198	0.000678498	1	0.000816574	1
STK32A	intronic	deletion	85	224	2.24897	0.000860764	1	0.000617936	1
SPACA1	intergenic	insertion	49	104	2.1344	0.000887693	1	0.000800042	1
ADGRL4	intergenic	duplication	64	151	2.0917	0.000887811	1	0.000895878	1
LINC02346	intronic	translocation	25	39	2.59354	0.00103307	1	0.00117345	1
TTTY10	intergenic	deletion	47	99	2.1227	0.00108275	1	0.00101275	1
ZNF71	intronic	deletion	99	281	2.6277	0.00119456	1	0.000634018	1
ANKRD62	intergenic	translocation	21	30	2.7786	0.00121827	1	0.00129205	1
NXT2	intergenic	translocation	21	30	2.7786	0.00121827	1	0.00129205	1
LINC01322	intronic	deletion	42	85	2.15324	0.00122988	1	0.00134925	1
ANO6	intronic	deletion	34	63	2.26655	0.00132312	1	0.00169827	1
PHACTR1	intergenic	deletion	77	198	2.09111	0.00139972	1	0.00109767	1
GYG2P1	intergenic	insertion	61	144	2.03048	0.00144992	1	0.00123387	1
OTUD6B-AS1	intronic	insertion	6	2	11.0022	0.00146133	1	0.00206823	1
SLC1A6	intronic	insertion	6	2	11.0022	0.00146133	1	0.00206823	1
GFI1	intergenic	deletion	6	2	11.0022	0.00146133	1	0.00206823	1
LOC100130476	intronic	deletion	10	8	4.69852	0.00156012	1	0.00182278	1
SOBP	intronic	translocation	4	0	Inf	0.00165475	1	0.0023691	1
WDR78	intronic	deletion	4	0	Inf	0.00165475	1	0.0023691	1
EPS8L2	intronic	insertion	4	0	Inf	0.00165475	1	0.0023691	1
LINC00924	intergenic	duplication	4	0	Inf	0.00165475	1	0.0023691	1
FZD9	intergenic	deletion	4	0	Inf	0.00165475	1	0.0023691	1
TTTY23B	intergenic	duplication	26	43	2.44728	0.00167774	1	0.00174579	1
EIF3H	intronic	translocation	5	1	18.2049	0.00180491	1	0.00252965	1
EPS15	intergenic	deletion	5	1	18.2049	0.00180491	1	0.00252965	1
ADAMTS16	intergenic	inversion	5	1	18.2049	0.00180491	1	0.00252965	1
PNPLA1	intronic	insertion	11	10	4.15468	0.00184142	1	0.00200063	1
GPR42	intergenic	deletion	8	5	5.94312	0.00189475	1	0.00229893	1
EMCN	intergenic	deletion	107	319	3.31097	0.00193535	1	0.000766142	1
INPP4B	intronic	duplication	20	29	2.71636	0.00198041	1	0.00199622	1
ZSWIM3	intronic	insertion	14	16	3.35317	0.00207878	1	0.00241799	1
ANO6	intronic	duplication	34	65	2.18428	0.00216744	1	0.00200671	1
CHD4	intronic	deletion	69	173	1.99158	0.00217662	1	0.00161987	1
TGIF2LY	intergenic	translocation	51	115	1.99625	0.00231895	1	0.00223909	1
MPEG1	exonic	insertion	9	7	4.79929	0.00260921	1	0.0028236	1
TXN2	intergenic	insertion	9	7	4.79929	0.00260921	1	0.0028236	1
PRKAR2A	intergenic	deletion	9	7	4.79929	0.00260921	1	0.0028236	1
TBL2	intergenic	insertion	93	262	2.24997	0.00269994	1	0.00167681	1
NLGN4Y	intronic	translocation	44	95	2.01053	0.00291478	1	0.00284813	1
ANKRD20A2	intergenic	deletion	7	4	6.45523	0.00303253	1	0.00344225	1
CCDC61	intergenic	duplication	7	4	6.45523	0.00303253	1	0.00344225	1
PSG10P	intronic	duplication	32	61	2.16342	0.0030812	1	0.00361783	1
MIR181A1HG	intergenic	deletion	32	61	2.16342	0.0030812	1	0.00361783	1
LINC01300	intergenic	deletion	51	117	1.94885	0.00332371	1	0.00333874	1
ACOT11	intronic	deletion	40	84	2.02705	0.00339263	1	0.00301659	1
CTH	intergenic	duplication	12	13	3.4954	0.00350574	1	0.00478121	1
DCAF1	intronic	insertion	63	156	1.91774	0.00358497	1	0.00290116	1
PLBD1-AS1	intronic	deletion	26	46	2.26928	0.00394866	1	0.00365449	1
ZNF766	intergenic	insertion	8	6	4.94285	0.00435654	1	0.00436621	1
POLE	intronic	deletion	19	29	2.5543	0.00452325	1	0.00547619	1
DEPDC1	exonic	translocation	6	3	7.32607	0.00475598	1	0.00507445	1
SLC8A3	intronic	deletion	6	3	7.32607	0.00475598	1	0.00507445	1
MTHFD2P1	intronic	deletion	6	3	7.32607	0.00475598	1	0.00507445	1
SPOCK1	intergenic	duplication	6	3	7.32607	0.00475598	1	0.00507445	1
LINC01929	intergenic	translocation	6	3	7.32607	0.00475598	1	0.00507445	1
MAL	intronic	deletion	15	20	2.87397	0.00485021	1	0.00518692	1
TGM7	intergenic	deletion	15	20	2.87397	0.00485021	1	0.00518692	1
LINC00706	intergenic	insertion	15	20	2.87397	0.00485021	1	0.00518692	1
IPO11	intronic	deletion	70	182	1.88735	0.00510698	1	0.00450121	1
CCDC40	intronic	insertion	81	221	1.95582	0.00511211	1	0.00409902	1
LOC200772	intronic	deletion	18	27	2.58613	0.00512716	1	0.00468841	1
DISC1FP1	intergenic	deletion	44	98	1.9305	0.00513176	1	0.00455438	1
SCGB1B2P	intronic	insertion	43	95	1.93809	0.00513661	1	0.00430262	1
SEMA5B	intronic	translocation	26	47	2.21501	0.00514134	1	0.00584451	1
LINC02268	intergenic	insertion	9	8	4.19053	0.00524908	1	0.00487735	1
GALNT10	intronic	insertion	86	240	2.00412	0.00547989	1	0.0048028	1
PRDM2	intergenic	insertion	10	10	3.74248	0.00573274	1	0.00507386	1
DCHS2	intronic	deletion	11	12	3.44701	0.00589209	1	0.00767561	1
OR4N4	splicing	deletion	70	183	1.86877	0.0059047	1	0.00462211	1
LOC101927079	splicing	deletion	70	183	1.86877	0.0059047	1	0.00462211	1
ATOH7	intergenic	insertion	70	183	1.86877	0.0059047	1	0.00462211	1
DPP10	intergenic	inversion	32	64	2.04448	0.00611236	1	0.0063161	1
C5orf67	intergenic	deletion	67	173	1.85518	0.00614891	1	0.00605508	1
CHSY3	intergenic	insertion	19	30	2.46295	0.00628275	1	0.00620904	1
RELB	intronic	deletion	21	35	2.35123	0.00643707	1	0.00612878	1
POLR3A	intergenic	deletion	16	23	2.67204	0.00647242	1	0.00794899	1
PTP4A1	intergenic	translocation	29	56	2.09188	0.00651098	1	0.00647898	1
MVB12B	intergenic	deletion	56	137	1.84401	0.0066012	1	0.00639073	1
SLC22A23	intronic	deletion	30	59	2.06024	0.00690189	1	0.00746362	1
HIRA	intronic	insertion	37	79	1.94776	0.00711021	1	0.00761071	1
LOC100134391	exonic	deletion	5	2	9.09279	0.00718546	1	0.00727207	1
LINC00469	exonic	deletion	5	2	9.09279	0.00718546	1	0.00727207	1
ORC5	intronic	insertion	5	2	9.09279	0.00718546	1	0.00727207	1
LINC02006	intronic	translocation	5	2	9.09279	0.00718546	1	0.00727207	1
LOC339862	intronic	deletion	5	2	9.09279	0.00718546	1	0.00727207	1
LINC00649	intronic	translocation	5	2	9.09279	0.00718546	1	0.00727207	1
LINC00582	intronic	deletion	5	2	9.09279	0.00718546	1	0.00727207	1
CHEK2	intronic	insertion	5	2	9.09279	0.00718546	1	0.00727207	1
PARP11	intergenic	insertion	5	2	9.09279	0.00718546	1	0.00727207	1
EHD2	intronic	insertion	7	5	5.15458	0.00726172	1	0.00673996	1
NUP58	intronic	deletion	7	5	5.15458	0.00726172	1	0.00673996	1
RNF214	intronic	deletion	7	5	5.15458	0.00726172	1	0.00673996	1
ERVMER34-1	intergenic	translocation	7	5	5.15458	0.00726172	1	0.00673996	1
MEGF10	intronic	translocation	22	38	2.27463	0.00737671	1	0.00767341	1
LINC01622	intergenic	insertion	22	38	2.27463	0.00737671	1	0.00767341	1
LINC02241	intronic	deletion	60	151	1.82144	0.00761102	1	0.00733609	1
RORB	intergenic	deletion	33	68	1.98506	0.00785418	1	0.00752452	1
ALG10B	intergenic	insertion	55	135	1.82117	0.0079764	1	0.00645739	1
KHDRBS2	intergenic	translocation	34	71	1.96524	0.00809695	1	0.00836644	1
LOC101927079	intronic	insertion	17	26	2.51755	0.00816038	1	0.00712526	1
TTC28	intronic	insertion	29	57	2.04945	0.00817058	1	0.00707161	1
GLT1D1	intronic	translocation	23	41	2.20984	0.00828344	1	0.00952374	1
VGLL4	intronic	insertion	64	165	1.81052	0.00838536	1	0.00804089	1
SFI1	intronic	deletion	26	49	2.11309	0.00846264	1	0.0101675	1
MYSM1	intergenic	insertion	26	49	2.11309	0.00846264	1	0.0101675	1
MROH1	intronic	deletion	97	286	2.17485	0.00850439	1	0.00641774	1
LOC101927822	intronic	duplication	19	31	2.37742	0.00857847	1	0.00730122	1
ZFAT	intronic	duplication	19	31	2.37742	0.00857847	1	0.00730122	1
ZFAT-AS1	intronic	duplication	19	31	2.37742	0.00857847	1	0.00730122	1
C5AR1	intergenic	insertion	19	31	2.37742	0.00857847	1	0.00730122	1
ROR2	intronic	deletion	21	36	2.27998	0.00857882	1	0.0104845	1
MRPL1	intronic	inversion	37	80	1.91765	0.00860821	1	0.00795873	1
CXCL13	intronic	inversion	37	80	1.91765	0.00860821	1	0.00795873	1
CNOT6L	intronic	inversion	37	80	1.91765	0.00860821	1	0.00795873	1
FRAS1	intronic	inversion	37	80	1.91765	0.00860821	1	0.00795873	1
TCERG1L	intronic	deletion	109	338	3.2193	0.0088138	1	0.00480744	1
ISPD	intergenic	insertion	8	7	4.22807	0.00887432	1	0.00761883	1
AHCTF1	intergenic	deletion	8	7	4.22807	0.00887432	1	0.00761883	1
ACVR2A	intergenic	translocation	8	7	4.22807	0.00887432	1	0.00761883	1
HECTD2-AS1	intergenic	deletion	74	200	1.83025	0.009025	1	0.00851075	1
MARCO	intergenic	deletion	72	193	1.82077	0.00905646	1	0.00857338	1
ALKBH3	intronic	deletion	85	240	1.91706	0.00913764	1	0.00691269	1
TANGO6	intronic	insertion	12	15	3.01504	0.00923277	1	0.00802251	1
PGS1	intronic	duplication	12	15	3.01504	0.00923277	1	0.00802251	1
HNRNPA3	intergenic	deletion	12	15	3.01504	0.00923277	1	0.00802251	1
GPATCH2	intronic	deletion	91	263	2.00436	0.00938406	1	0.0071265	1
PACRG-AS1	intronic	deletion	67	176	1.80039	0.00941524	1	0.00843515	1
TRIB1	intergenic	translocation	28	55	2.03901	0.00965653	1	0.00927158	1
MUC16	intronic	duplication	9	9	3.71696	0.00968366	1	0.00793193	1
OR7G1	intronic	duplication	9	9	3.71696	0.00968366	1	0.00793193	1
OR7G2	intronic	duplication	9	9	3.71696	0.00968366	1	0.00793193	1
OR1M1	intronic	duplication	9	9	3.71696	0.00968366	1	0.00793193	1
LINC02203	intronic	insertion	9	9	3.71696	0.00968366	1	0.00793193	1
AGBL4	intronic	inversion	9	9	3.71696	0.00968366	1	0.00793193	1
GKAP1	intronic	deletion	9	9	3.71696	0.00968366	1	0.00793193	1
ZNF317	intronic	duplication	9	9	3.71696	0.00968366	1	0.00793193	1
OR7G3	intronic	duplication	9	9	3.71696	0.00968366	1	0.00793193	1
2020-03-05	intronic	deletion	9	9	3.71696	0.00968366	1	0.00793193	1
PSG1	intronic	duplication	11	13	3.17415	0.0096945	1	0.00957877	1
FAM86C1	intergenic	translocation	11	13	3.17415	0.0096945	1	0.00957877	1
LINC02021	intergenic	translocation	11	13	3.17415	0.0096945	1	0.00957877	1
ZNF543	intergenic	deletion	47	111	1.82039	0.00985055	1	0.00852367	1
WLS	intergenic	duplication	10	11	3.39434	0.00989391	1	0.012326	1
SNTB1	intergenic	translocation	10	11	3.39434	0.00989391	1	0.012326	1
UACA	intronic	translocation	53	130	1.79696	0.00991759	1	0.00830015	1
FAM155A	intronic	translocation	25	47	2.10668	0.0099554	1	0.00918979	1
SS18L1	intronic	translocation	25	47	2.10668	0.0099554	1	0.00918979	1
NBPF19	intronic	translocation	25	47	2.10668	0.0099554	1	0.00918979	1
LMLN-AS1	exonic,splicing	deletion	4	1	14.4396	0.00999475	1	0.00979017	1
LMLN	exonic,splicing	deletion	4	1	14.4396	0.00999475	1	0.00979017	1
OSCP1	intronic	duplication	4	1	14.4396	0.00999475	1	0.00979017	1
TBC1D9	intronic	insertion	4	1	14.4396	0.00999475	1	0.00979017	1
KLHL30	intronic	deletion	4	1	14.4396	0.00999475	1	0.00979017	1
GABRA2	intronic	deletion	4	1	14.4396	0.00999475	1	0.00979017	1
USP28	intronic	deletion	4	1	14.4396	0.00999475	1	0.00979017	1
SOBP	intronic	deletion	4	1	14.4396	0.00999475	1	0.00979017	1
LOC102724708	intronic	insertion	4	1	14.4396	0.00999475	1	0.00979017	1
FIGN	intergenic	translocation	4	1	14.4396	0.00999475	1	0.00979017	1
LINC01671	intergenic	duplication	4	1	14.4396	0.00999475	1	0.00979017	1
MEI4	intergenic	duplication	4	1	14.4396	0.00999475	1	0.00979017	1
LTBP4	intergenic	inversion	4	1	14.4396	0.00999475	1	0.00979017	1
MRPL28	intergenic	insertion	4	1	14.4396	0.00999475	1	0.00979017	1
A4GNT	intergenic	translocation	4	1	14.4396	0.00999475	1	0.00979017	1
HAND1	intergenic	insertion	4	1	14.4396	0.00999475	1	0.00979017	1
FAAH2	intergenic	insertion	4	1	14.4396	0.00999475	1	0.00979017	1
DONSON	exonic	deletion	45	105	1.82676	0.0101655	1	0.0103765	1
BICD1	intronic	deletion	68	180	1.79246	0.0101882	1	0.00859218	1
SNORA75B	intergenic	deletion	76	208	1.82483	0.0101907	1	0.00844707	1
LOC728613	intronic	deletion	72	194	1.803	0.0103688	1	0.00867827	1
LINC00707	intergenic	deletion	15	22	2.59992	0.0103888	1	0.0121605	1
CFAP58	intronic	deletion	23	42	2.1515	0.0107171	1	0.0102676	1
LOC100288254	splicing	deletion	3	0	Inf	0.0108323	1	0.010848	1
SCAF4	intronic	deletion	3	0	Inf	0.0108323	1	0.010848	1
NID2	intronic	deletion	3	0	Inf	0.0108323	1	0.010848	1
P2RY14	intronic	insertion	3	0	Inf	0.0108323	1	0.010848	1
LINC01886	intronic	insertion	3	0	Inf	0.0108323	1	0.010848	1
KBTBD3	intronic	deletion	3	0	Inf	0.0108323	1	0.010848	1
ZNF438	intronic	insertion	3	0	Inf	0.0108323	1	0.010848	1
HABP4	intronic	deletion	3	0	Inf	0.0108323	1	0.010848	1
SLC25A33	intronic	translocation	3	0	Inf	0.0108323	1	0.010848	1
LINC02246	intergenic	duplication	3	0	Inf	0.0108323	1	0.010848	1
TMEM38B	intergenic	deletion	3	0	Inf	0.0108323	1	0.010848	1
LINC01803	intergenic	translocation	3	0	Inf	0.0108323	1	0.010848	1
WNT9B	intergenic	translocation	3	0	Inf	0.0108323	1	0.010848	1
FAM41C	intergenic	deletion	3	0	Inf	0.0108323	1	0.010848	1
MIR607	intergenic	duplication	3	0	Inf	0.0108323	1	0.010848	1
LINC01625	intergenic	insertion	3	0	Inf	0.0108323	1	0.010848	1
MYCBP2	intergenic	deletion	3	0	Inf	0.0108323	1	0.010848	1
NAT1	intergenic	translocation	3	0	Inf	0.0108323	1	0.010848	1
NBEAP1	intergenic	translocation	3	0	Inf	0.0108323	1	0.010848	1
CSMD3	intergenic	duplication	3	0	Inf	0.0108323	1	0.010848	1
MIR548H3	intergenic	translocation	3	0	Inf	0.0108323	1	0.010848	1
WNT5A	intergenic	insertion	3	0	Inf	0.0108323	1	0.010848	1
LOC100507144	intergenic	insertion	3	0	Inf	0.0108323	1	0.010848	1
FSCB	intergenic	inversion	3	0	Inf	0.0108323	1	0.010848	1
PRPF8	intergenic	deletion	3	0	Inf	0.0108323	1	0.010848	1
UBTFL1	intergenic	deletion	3	0	Inf	0.0108323	1	0.010848	1
LOC101928591	intergenic	translocation	3	0	Inf	0.0108323	1	0.010848	1
LOC390705	intergenic	translocation	93	272	2.01921	0.0110244	1	0.0086111	1
SEZ6L	intronic	insertion	21	37	2.21257	0.0112809	1	0.0112648	1
CSNK1G3	intergenic	insertion	21	37	2.21257	0.0112809	1	0.0112648	1
EFCAB6-AS1	intergenic	deletion	21	37	2.21257	0.0112809	1	0.0112648	1
YAE1D1	intergenic	insertion	17	27	2.41822	0.0112929	1	0.0124548	1
RFC5	intergenic	deletion	17	27	2.41822	0.0112929	1	0.0124548	1
TUBB4A	intergenic	deletion	14	20	2.65665	0.0116071	1	0.00990494	1
C6orf15	intergenic	deletion	28	56	1.99704	0.0120183	1	0.0100891	1
DDX58	intronic	insertion	82	231	1.84587	0.012057	1	0.0101797	1
CNOT6	intronic	insertion	6	4	5.48522	0.0120778	1	0.0103834	1
PLXNB2	intronic	insertion	6	4	5.48522	0.0120778	1	0.0103834	1
PJA2	intronic	deletion	6	4	5.48522	0.0120778	1	0.0103834	1
TMC7	intronic	deletion	6	4	5.48522	0.0120778	1	0.0103834	1
PPP1R2P2	intergenic	deletion	6	4	5.48522	0.0120778	1	0.0103834	1
PLD1	intergenic	insertion	6	4	5.48522	0.0120778	1	0.0103834	1
LINC02065	intergenic	insertion	6	4	5.48522	0.0120778	1	0.0103834	1
NFIB	intergenic	deletion	6	4	5.48522	0.0120778	1	0.0103834	1
PHACTR4	intronic	insertion	43	100	1.81208	0.0122651	1	0.0130341	1
BCL2	intronic	deletion	40	91	1.83118	0.0125063	1	0.010888	1
SLC9A8	intronic	deletion	40	91	1.83118	0.0125063	1	0.010888	1
MIR3683	intergenic	duplication	22	40	2.14955	0.0125383	1	0.013804	1
P2RY1	intergenic	insertion	22	40	2.14955	0.0125383	1	0.013804	1
NR2F1-AS1	intergenic	deletion	69	185	1.76766	0.0125586	1	0.0116196	1
PRDM9	intronic	translocation	25	48	2.05721	0.0125978	1	0.0144841	1
HPD	intronic	deletion	113	360	5.01234	0.0128273	1	0.00756092	1
LINC02232	intronic	duplication	16	25	2.44616	0.0128872	1	0.0107658	1
ABI3BP	intergenic	insertion	16	25	2.44616	0.0128872	1	0.0107658	1
UGT2B28	intergenic	inversion	16	25	2.44616	0.0128872	1	0.0107658	1
HMCN2	intronic	deletion	68	182	1.75721	0.0133321	1	0.0116405	1
MLYCD	intergenic	insertion	72	196	1.76799	0.0135071	1	0.01171	1
AFF1	intronic	deletion	85	243	1.85969	0.0135193	1	0.0125059	1
COL18A1	intronic	insertion	90	262	1.92668	0.0136503	1	0.0102544	1
LOC101929596	intronic	deletion	23	43	2.09587	0.0137148	1	0.0114075	1
RSPO4	intronic	deletion	23	43	2.09587	0.0137148	1	0.0114075	1
ATAD3A	intergenic	deletion	23	43	2.09587	0.0137148	1	0.0114075	1
VWC2	intronic	insertion	12	16	2.81998	0.01409	1	0.0167523	1
CHRM3	intronic	deletion	12	16	2.81998	0.01409	1	0.0167523	1
CLPSL2	intergenic	deletion	12	16	2.81998	0.01409	1	0.0167523	1
LINC02120	intergenic	inversion	12	16	2.81998	0.01409	1	0.0167523	1
SERPINE1	intergenic	translocation	12	16	2.81998	0.01409	1	0.0167523	1
SLC38A6	intergenic	deletion	44	104	1.78427	0.0142306	1	0.0140758	1
PPP3CC	intronic	insertion	15	23	2.4808	0.0146439	1	0.0137574	1
CNTLN	intronic	insertion	15	23	2.4808	0.0146439	1	0.0137574	1
LRP5	intergenic	deletion	15	23	2.4808	0.0146439	1	0.0137574	1
ODF4	intronic	deletion	78	218	1.78703	0.0147208	1	0.0112845	1
LOC654342	intronic	deletion	37	83	1.83165	0.0148177	1	0.012551	1
LOC440896	intronic	deletion	7	6	4.28706	0.0150406	1	0.0119212	1
ATRN	intronic	translocation	7	6	4.28706	0.0150406	1	0.0119212	1
CD226	intronic	deletion	7	6	4.28706	0.0150406	1	0.0119212	1
PDE4B	intergenic	translocation	7	6	4.28706	0.0150406	1	0.0119212	1
MIR548I1	intergenic	translocation	7	6	4.28706	0.0150406	1	0.0119212	1
CPA3	intergenic	deletion	7	6	4.28706	0.0150406	1	0.0119212	1
PATL1	intergenic	deletion	76	211	1.772	0.0150555	1	0.0116127	1
TRDN-AS1	intronic	deletion	68	183	1.73991	0.015201	1	0.0119357	1
CDC42EP4	intronic	deletion	11	14	2.94069	0.0152214	1	0.0125081	1
UGT2B15	intergenic	duplication	11	14	2.94069	0.0152214	1	0.0125081	1
ODF3	intergenic	deletion	11	14	2.94069	0.0152214	1	0.0125081	1
ZC3H7B	intergenic	deletion	11	14	2.94069	0.0152214	1	0.0125081	1
DDIAS	intergenic	insertion	11	14	2.94069	0.0152214	1	0.0125081	1
TESMIN	intronic	deletion	19	33	2.22188	0.015252	1	0.0134203	1
CD82	intergenic	translocation	29	60	1.93065	0.0154335	1	0.0168186	1
TAL2	intronic	deletion	25	49	2.00975	0.0157954	1	0.0152349	1
ARHGAP42	intronic	deletion	25	49	2.00975	0.0157954	1	0.0152349	1
WDR70	intronic	translocation	101	307	2.21226	0.0158358	1	0.0114872	1
LBHD2	intergenic	deletion	52	130	1.73564	0.0159202	1	0.0151239	1
HNRNPU	intergenic	deletion	30	63	1.90771	0.0159459	1	0.0134501	1
WWP1	intergenic	deletion	22	41	2.09157	0.0160628	1	0.0148362	1
FAM151B	intronic	insertion	10	12	3.10464	0.0161251	1	0.0151423	1
MIR1269B	intronic	inversion	10	12	3.10464	0.0161251	1	0.0151423	1
SLC44A3-AS1	intronic	deletion	10	12	3.10464	0.0161251	1	0.0151423	1
ELAC2	intronic	inversion	10	12	3.10464	0.0161251	1	0.0151423	1
ARHGAP44	intronic	inversion	10	12	3.10464	0.0161251	1	0.0151423	1
ZNF823	intergenic	duplication	10	12	3.10464	0.0161251	1	0.0151423	1
PAXIP1	intronic	insertion	8	8	3.69194	0.0163823	1	0.0124141	1
LINC01907	intergenic	translocation	8	8	3.69194	0.0163823	1	0.0124141	1
CFAP20	intergenic	deletion	8	8	3.69194	0.0163823	1	0.0124141	1
KLHL5	intergenic	insertion	8	8	3.69194	0.0163823	1	0.0124141	1
HS3ST2	intronic	insertion	14	21	2.52398	0.0165572	1	0.0184913	1
LOC101927870	intronic	deletion	14	21	2.52398	0.0165572	1	0.0184913	1
CNKSR3	intronic	insertion	9	10	3.33762	0.0166078	1	0.0198069	1
RAB1A	intronic	deletion	9	10	3.33762	0.0166078	1	0.0198069	1
PALMD	intronic	translocation	9	10	3.33762	0.0166078	1	0.0198069	1
SSR4P1	intergenic	insertion	9	10	3.33762	0.0166078	1	0.0198069	1
UCN3	intergenic	translocation	9	10	3.33762	0.0166078	1	0.0198069	1
LINC01339	intergenic	translocation	32	69	1.8692	0.0167468	1	0.0161692	1
ZNF248	intronic	insertion	81	230	1.78911	0.0169201	1	0.0140276	1
IL31RA	intronic	insertion	20	36	2.14912	0.0170831	1	0.0164051	1
PAK4	intronic	deletion	103	316	2.30356	0.0171561	1	0.0126977	1
LOC105374060	intronic	deletion	89	260	1.87423	0.0172149	1	0.0143403	1
CASP1P2	intergenic	deletion	23	44	2.04277	0.0173686	1	0.0174834	1
ZNF733P	intergenic	duplication	72	198	1.73369	0.0174515	1	0.0156588	1
TVP23C-CDRT4	intronic	deletion	39	90	1.78752	0.0175286	1	0.0148905	1
CDRT4	intronic	deletion	39	90	1.78752	0.0175286	1	0.0148905	1
NUP50	intronic	insertion	36	81	1.81446	0.0175376	1	0.0163452	1
PTK2B	intronic	deletion	38	87	1.7954	0.017582	1	0.0188565	1
SNTG2	intronic	deletion	117	385	Inf	0.01778	1	0.00390707	1
LRRC37B	intergenic	deletion	47	115	1.73361	0.0182463	1	0.0169117	1
DYRK3	intronic	deletion	13	19	2.57853	0.0186079	1	0.0151476	1
MYOM2	intergenic	duplication	13	19	2.57853	0.0186079	1	0.0151476	1
RAPGEF2	intronic	deletion	43	103	1.74234	0.0197077	1	0.0189296	1
ZNF157	intergenic	deletion	31	67	1.85382	0.0197634	1	0.0214805	1
LBP	intergenic	deletion	19	34	2.15097	0.0198958	1	0.0221978	1
LRRC7	intronic	deletion	42	100	1.74618	0.0199935	1	0.0180497	1
LINC01752	intergenic	deletion	42	100	1.74618	0.0199935	1	0.0180497	1
DOCK9	intronic	insertion	5	3	6.05316	0.0200104	1	0.0159451	1
RPRD2	intronic	duplication	5	3	6.05316	0.0200104	1	0.0159451	1
FAM200A	intronic	translocation	5	3	6.05316	0.0200104	1	0.0159451	1
LINC01523	intronic	inversion	5	3	6.05316	0.0200104	1	0.0159451	1
LINC01522	intronic	inversion	5	3	6.05316	0.0200104	1	0.0159451	1
TCEA2	intronic	insertion	5	3	6.05316	0.0200104	1	0.0159451	1
AACS	intergenic	deletion	5	3	6.05316	0.0200104	1	0.0159451	1
ERRFI1	intergenic	deletion	5	3	6.05316	0.0200104	1	0.0159451	1
LOC101929130	intergenic	translocation	5	3	6.05316	0.0200104	1	0.0159451	1
UNQ6494	intergenic	deletion	5	3	6.05316	0.0200104	1	0.0159451	1
BNC2	intergenic	translocation	57	148	1.69549	0.0200895	1	0.0179377	1
GATA5	exonic	insertion	15	24	2.37154	0.0201833	1	0.0161678	1
CAMKK2	intronic	deletion	15	24	2.37154	0.0201833	1	0.0161678	1
CACNA1H	intronic	deletion	15	24	2.37154	0.0201833	1	0.0161678	1
LINC02533	intergenic	deletion	15	24	2.37154	0.0201833	1	0.0161678	1
ITGA9	intronic	translocation	22	42	2.03636	0.020354	1	0.0163985	1
RSU1	intronic	translocation	22	42	2.03636	0.020354	1	0.0163985	1
KLF5	intergenic	deletion	77	217	1.73598	0.0203551	1	0.015428	1
MIR548AC	intergenic	deletion	17	29	2.24009	0.0204677	1	0.0161031	1
LINC01807	intergenic	translocation	17	29	2.24009	0.0204677	1	0.0161031	1
SLC7A10	intronic	insertion	34	76	1.8091	0.0205846	1	0.019905	1
CLUL1	intronic	translocation	26	53	1.93231	0.0205847	1	0.0185024	1
TAF1B	intergenic	deletion	112	358	3.90378	0.020672	1	0.0102527	1
ARRDC3-AS1	intergenic	translocation	35	79	1.79735	0.0207122	1	0.0215122	1
NIPAL3	intergenic	deletion	35	79	1.79735	0.0207122	1	0.0215122	1
ACTR3BP5	intergenic	translocation	80	228	1.75254	0.0207329	1	0.018918	1
LFNG	intronic	deletion	12	17	2.64778	0.0207564	1	0.0192404	1
PCCA	intronic	deletion	12	17	2.64778	0.0207564	1	0.0192404	1
CDH4	intronic	translocation	12	17	2.64778	0.0207564	1	0.0192404	1
TSPAN8	intronic	deletion	36	82	1.78692	0.020774	1	0.0171811	1
LINC00656	intergenic	deletion	98	297	2.03231	0.0213783	1	0.015165	1
PRKCG	intergenic	deletion	46	113	1.71375	0.0216005	1	0.0220997	1
CLRN1-AS1	intronic	deletion	51	129	1.69523	0.0217562	1	0.020141	1
SPATS2	intronic	translocation	23	45	1.99202	0.0217772	1	0.018804	1
CATSPERB	intronic	translocation	45	110	1.71522	0.0220677	1	0.0211833	1
PARD3	intergenic	deletion	44	107	1.71729	0.0225051	1	0.0203354	1
JPH1	intergenic	insertion	11	15	2.73813	0.0229301	1	0.0260071	1
KY	intergenic	deletion	11	15	2.73813	0.0229301	1	0.0260071	1
VWDE	intergenic	insertion	102	314	2.17824	0.0230211	1	0.0194191	1
GSDMD	intronic	deletion	14	22	2.40335	0.0230373	1	0.0207442	1
PER4	intergenic	duplication	14	22	2.40335	0.0230373	1	0.0207442	1
LOC102724084	intronic	insertion	108	340	2.69588	0.023165	1	0.0170163	1
DMXL1	intronic	insertion	108	340	2.69588	0.023165	1	0.0170163	1
NTRK2	intronic	deletion	42	101	1.72334	0.0232771	1	0.0188369	1
TDRD5	intronic	translocation	53	136	1.68087	0.0233389	1	0.0215848	1
SPAG17	intergenic	insertion	114	369	6.01189	0.0234976	1	0.0114297	1
PLB1	intronic	insertion	16	27	2.25364	0.0236403	1	0.0206471	1
TNFSF14	intergenic	translocation	16	27	2.25364	0.0236403	1	0.0206471	1
SNX7	intergenic	insertion	16	27	2.25364	0.0236403	1	0.0206471	1
ASCC3	intergenic	deletion	48	120	1.6924	0.0237191	1	0.0242082	1
GBA3	intronic	deletion	21	40	2.03055	0.0238238	1	0.021256	1
KIAA0930	intergenic	insertion	100	306	2.08074	0.0238608	1	0.0172665	1
PALM2-AKAP2	intronic	deletion	59	156	1.67032	0.0239742	1	0.0192906	1
RPS15A	intergenic	insertion	32	71	1.806	0.0240217	1	0.0241526	1
TMEM38B	intronic	deletion	25	51	1.92042	0.0241903	1	0.0244566	1
ANKLE2	intronic	insertion	98	298	2.00728	0.0242634	1	0.0202643	1
LINC00381	intronic	deletion	38	89	1.74425	0.0243036	1	0.0201804	1
FOXJ3	intronic	deletion	97	294	1.97725	0.0243173	1	0.0218567	1
LINC01255	intergenic	deletion	97	294	1.97725	0.0243173	1	0.0218567	1
GP6	intronic	insertion	81	233	1.73641	0.024396	1	0.0188703	1
MIR5007	intergenic	inversion	35	80	1.76957	0.0244864	1	0.0221951	1
LOC105378146	intergenic	duplication	36	83	1.76005	0.0244907	1	0.0237009	1
CTBP2	intergenic	deletion	36	83	1.76005	0.0244907	1	0.0237009	1
CAND1	intronic	insertion	104	323	2.27764	0.0247885	1	0.015749	1
TTN	intronic	duplication	51	130	1.67621	0.0249355	1	0.0207111	1
FOXI2	exonic	deletion	10	13	2.8593	0.0250042	1	0.019477	1
LINC01847	intronic	insertion	10	13	2.8593	0.0250042	1	0.019477	1
ANKUB1	intergenic	inversion	10	13	2.8593	0.0250042	1	0.019477	1
GRIP1	intergenic	translocation	10	13	2.8593	0.0250042	1	0.019477	1
TMTC1	intergenic	translocation	10	13	2.8593	0.0250042	1	0.019477	1
KRT75	intergenic	insertion	10	13	2.8593	0.0250042	1	0.019477	1
OPA1	intronic	insertion	58	153	1.66493	0.0250224	1	0.024435	1
UBE4B	intergenic	deletion	26	54	1.89129	0.0251851	1	0.0199989	1
PTBP3	intronic	deletion	45	111	1.69412	0.0254961	1	0.0217995	1
BSPH1	intergenic	deletion	22	43	1.98371	0.0255235	1	0.0247662	1
ADAM20P1	intronic	translocation	6	5	4.38007	0.0256013	1	0.0187128	1
NPNT	intronic	deletion	6	5	4.38007	0.0256013	1	0.0187128	1
NTRK2	intronic	duplication	6	5	4.38007	0.0256013	1	0.0187128	1
LINC00461	intronic	insertion	6	5	4.38007	0.0256013	1	0.0187128	1
OSTM1	intronic	deletion	6	5	4.38007	0.0256013	1	0.0187128	1
ATP6V1E2	intronic	deletion	6	5	4.38007	0.0256013	1	0.0187128	1
PLCL2	intronic	translocation	6	5	4.38007	0.0256013	1	0.0187128	1
PTGER3	intergenic	duplication	6	5	4.38007	0.0256013	1	0.0187128	1
PKHD1	intergenic	translocation	6	5	4.38007	0.0256013	1	0.0187128	1
TMEM161B	intergenic	inversion	6	5	4.38007	0.0256013	1	0.0187128	1
PPP1R3B	exonic	deletion	19	35	2.08411	0.0256045	1	0.023693	1
LOC100288175	intergenic	insertion	19	35	2.08411	0.0256045	1	0.023693	1
AP4E1	intergenic	translocation	19	35	2.08411	0.0256045	1	0.023693	1
EIF3IP1	intergenic	translocation	19	35	2.08411	0.0256045	1	0.023693	1
AMZ2	intronic	deletion	110	350	3.03314	0.026129	1	0.0165156	1
LINC02561	splicing	deletion	9	11	3.02757	0.0267706	1	0.0239403	1
AKR1C4	splicing	deletion	9	11	3.02757	0.0267706	1	0.0239403	1
AKR1C8P	splicing	deletion	9	11	3.02757	0.0267706	1	0.0239403	1
PIK3C2A	intronic	insertion	9	11	3.02757	0.0267706	1	0.0239403	1
FAM85B	intronic	insertion	9	11	3.02757	0.0267706	1	0.0239403	1
CFAP58	intronic	translocation	9	11	3.02757	0.0267706	1	0.0239403	1
SAA2	intergenic	translocation	9	11	3.02757	0.0267706	1	0.0239403	1
GAS7	intronic	deletion	28	60	1.84312	0.0267746	1	0.0242258	1
LINC02208	intergenic	deletion	28	60	1.84312	0.0267746	1	0.0242258	1
MED12L	intronic	insertion	17	30	2.15992	0.0268695	1	0.0259067	1
UFM1	intergenic	duplication	17	30	2.15992	0.0268695	1	0.0259067	1
ZC2HC1B	intronic	deletion	23	46	1.94348	0.0270448	1	0.0286472	1
TAF3	intronic	deletion	23	46	1.94348	0.0270448	1	0.0286472	1
LINC01722	intergenic	duplication	48	121	1.67263	0.0272381	1	0.0246282	1
NLRP5	intronic	deletion	15	25	2.27102	0.0272461	1	0.0275336	1
FMO2	exonic	duplication	7	7	3.66737	0.0277941	1	0.0194761	1
SDCBP	intronic	insertion	7	7	3.66737	0.0277941	1	0.0194761	1
CEP85L	intronic	insertion	7	7	3.66737	0.0277941	1	0.0194761	1
SUCLG2-AS1	intronic	insertion	7	7	3.66737	0.0277941	1	0.0194761	1
DPP8	intronic	deletion	7	7	3.66737	0.0277941	1	0.0194761	1
JAK1	intronic	deletion	7	7	3.66737	0.0277941	1	0.0194761	1
LOC105374428	intergenic	deletion	7	7	3.66737	0.0277941	1	0.0194761	1
AGAP1	intergenic	insertion	7	7	3.66737	0.0277941	1	0.0194761	1
AMPH	intronic	translocation	20	38	2.02539	0.0278539	1	0.0282758	1
BRF1	intronic	deletion	20	38	2.02539	0.0278539	1	0.0282758	1
CCSER2	intergenic	insertion	30	66	1.80543	0.0278715	1	0.0292099	1
ZNF876P	splicing	deletion	8	9	3.27434	0.0278867	1	0.0318618	1
RNF149	splicing	deletion	8	9	3.27434	0.0278867	1	0.0318618	1
LINC01378	intronic	insertion	8	9	3.27434	0.0278867	1	0.0318618	1
SKAP2	intergenic	insertion	8	9	3.27434	0.0278867	1	0.0318618	1
SINHCAF	intergenic	translocation	8	9	3.27434	0.0278867	1	0.0318618	1
PDE4B	intronic	translocation	74	209	1.67595	0.028191	1	0.0269141	1
LMCD1	intronic	duplication	55	144	1.65129	0.0282096	1	0.0234401	1
ZNF536	intronic	deletion	38	90	1.71952	0.0283886	1	0.0274787	1
SETD4	intergenic	deletion	58	154	1.64767	0.0284011	1	0.0247979	1
DNAI2	intronic	deletion	70	195	1.66057	0.0284944	1	0.0273833	1
AGBL1	intergenic	deletion	82	238	1.72095	0.0285567	1	0.0239532	1
CACNG4	intronic	deletion	33	75	1.76328	0.02871	1	0.0269499	1
PIGN	intronic	insertion	35	81	1.74246	0.0288084	1	0.0233049	1
FOXO1	intergenic	insertion	45	112	1.67339	0.0293575	1	0.0291562	1
FKTN	intronic	deletion	25	52	1.87833	0.029567	1	0.0257909	1
LINC01372	intergenic	inversion	25	52	1.87833	0.029567	1	0.0257909	1
CBY1	intronic	deletion	12	18	2.4947	0.0296206	1	0.0230602	1
HLA-DRB5	intronic	translocation	12	18	2.4947	0.0296206	1	0.0230602	1
LOC440982	intergenic	translocation	12	18	2.4947	0.0296206	1	0.0230602	1
MALRD1	intergenic	translocation	12	18	2.4947	0.0296206	1	0.0230602	1
ACTR3BP5	intergenic	duplication	80	231	1.70105	0.0296284	1	0.0250007	1
OPCML	intronic	duplication	102	316	2.1185	0.029803	1	0.0262734	1
TM6SF1	intergenic	deletion	102	316	2.1185	0.029803	1	0.0262734	1
C18orf61	intronic	translocation	18	33	2.08382	0.0298384	1	0.0318941	1
CPEB3	intronic	insertion	18	33	2.08382	0.0298384	1	0.0318941	1
RHPN1	intergenic	deletion	18	33	2.08382	0.0298384	1	0.0318941	1
MIR7515HG	intergenic	translocation	18	33	2.08382	0.0298384	1	0.0318941	1
CYP26A1	intergenic	insertion	21	41	1.97579	0.0298813	1	0.0233691	1
ABCC2	intronic	insertion	87	257	1.76083	0.0299665	1	0.0270566	1
TMEM72-AS1	intronic	deletion	67	185	1.64659	0.0299708	1	0.0273501	1
FNDC3B	intronic	insertion	44	109	1.67468	0.0300073	1	0.0280511	1
KLHL1	intergenic	insertion	44	109	1.67468	0.0300073	1	0.0280511	1
LINC02211	intergenic	insertion	73	206	1.66308	0.0300498	1	0.0271655	1
C5orf17	intergenic	insertion	101	312	2.06925	0.0303326	1	0.0214057	1
CAMK1D	intronic	insertion	115	376	9.76493	0.0305034	1	0.0173093	1
KRTAP21-3	intergenic	deletion	78	224	1.68443	0.0305098	1	0.0258814	1
MIR3977	intergenic	translocation	94	284	1.8635	0.0305543	1	0.0261717	1
METTL13	intergenic	insertion	26	55	1.85177	0.0305801	1	0.0286954	1
IRF4	intergenic	translocation	84	246	1.72692	0.030687	1	0.0231464	1
MAP7	intronic	deletion	76	217	1.67072	0.0311958	1	0.0265889	1
FBXO28	intronic	deletion	14	23	2.29319	0.0313285	1	0.0241254	1
LINC02113	intergenic	insertion	66	182	1.63753	0.0316148	1	0.027406	1
LINC00454	intergenic	deletion	68	189	1.63995	0.0319338	1	0.0276103	1
MTUS1	intergenic	deletion	72	203	1.65089	0.0319685	1	0.0274662	1
LINC02484	intronic	deletion	70	196	1.64437	0.0320521	1	0.0276304	1
CD163L1	intronic	deletion	58	155	1.63063	0.0321569	1	0.0323988	1
MIR548N	splicing	deletion	51	132	1.63901	0.0324735	1	0.0278393	1
PRKRA	splicing	deletion	51	132	1.63901	0.0324735	1	0.0278393	1
LOC101927027	splicing	deletion	51	132	1.63901	0.0324735	1	0.0278393	1
SH3GL2	intronic	insertion	19	36	2.02096	0.0325322	1	0.0260288	1
DSCAM	intronic	inversion	39	94	1.68999	0.0326475	1	0.0297201	1
FCRLB	intronic	duplication	29	64	1.78954	0.0327228	1	0.0278825	1
FCRLA	intronic	duplication	29	64	1.78954	0.0327228	1	0.0278825	1
ATF6	intronic	duplication	29	64	1.78954	0.0327228	1	0.0278825	1
DEFB112	intergenic	translocation	29	64	1.78954	0.0327228	1	0.0278825	1
OVCH1-AS1	intronic	deletion	109	347	2.73317	0.0327935	1	0.0201754	1
USP22	intronic	deletion	4	2	7.21348	0.0328468	1	0.0243112	1
CEP350	intronic	deletion	4	2	7.21348	0.0328468	1	0.0243112	1
STX7	intronic	insertion	4	2	7.21348	0.0328468	1	0.0243112	1
TRAPPC12	intronic	insertion	4	2	7.21348	0.0328468	1	0.0243112	1
LINC02275	intronic	translocation	4	2	7.21348	0.0328468	1	0.0243112	1
HPCAL1	intronic	translocation	4	2	7.21348	0.0328468	1	0.0243112	1
PLCH2	intronic	deletion	4	2	7.21348	0.0328468	1	0.0243112	1
HCN1	intronic	insertion	4	2	7.21348	0.0328468	1	0.0243112	1
GZMM	intronic	deletion	4	2	7.21348	0.0328468	1	0.0243112	1
LOC101927051	intronic	insertion	4	2	7.21348	0.0328468	1	0.0243112	1
CENPH	intronic	translocation	4	2	7.21348	0.0328468	1	0.0243112	1
MAPK1	intronic	translocation	4	2	7.21348	0.0328468	1	0.0243112	1
SIL1	intronic	deletion	4	2	7.21348	0.0328468	1	0.0243112	1
UBE2E2	intronic	translocation	4	2	7.21348	0.0328468	1	0.0243112	1
TMIGD1	intergenic	insertion	4	2	7.21348	0.0328468	1	0.0243112	1
P2RX1	intergenic	deletion	4	2	7.21348	0.0328468	1	0.0243112	1
PRAMEF1	intergenic	deletion	4	2	7.21348	0.0328468	1	0.0243112	1
PNKY	intergenic	inversion	4	2	7.21348	0.0328468	1	0.0243112	1
SLC25A46	intergenic	insertion	4	2	7.21348	0.0328468	1	0.0243112	1
SLC2A7	intergenic	deletion	4	2	7.21348	0.0328468	1	0.0243112	1
TMPRSS2	intergenic	insertion	4	2	7.21348	0.0328468	1	0.0243112	1
PMP22	intergenic	insertion	4	2	7.21348	0.0328468	1	0.0243112	1
LINC01766	intergenic	deletion	4	2	7.21348	0.0328468	1	0.0243112	1
KDR	intergenic	inversion	4	2	7.21348	0.0328468	1	0.0243112	1
P3H2-AS1	intergenic	translocation	4	2	7.21348	0.0328468	1	0.0243112	1
CCDC84	intergenic	duplication	4	2	7.21348	0.0328468	1	0.0243112	1
POLRMT	intronic	deletion	38	91	1.69534	0.0330209	1	0.0283623	1
APCDD1L-AS1	intronic	insertion	103	321	2.14466	0.0331118	1	0.0237486	1
ANLN	intronic	translocation	23	47	1.897	0.0332808	1	0.0300405	1
KDM5D	intergenic	deletion	11	16	2.56104	0.0332954	1	0.0295375	1
CCL3	intergenic	translocation	11	16	2.56104	0.0332954	1	0.0295375	1
VWF	intergenic	deletion	11	16	2.56104	0.0332954	1	0.0295375	1
EMILIN2	intergenic	translocation	60	162	1.62539	0.033312	1	0.0334728	1
GPIHBP1	intronic	deletion	50	129	1.63693	0.0335249	1	0.0273522	1
EYA4	intronic	deletion	35	82	1.71602	0.0337335	1	0.0317246	1
LINC01592	intergenic	deletion	33	76	1.73493	0.0338056	1	0.0281378	1
SLC6A1	intergenic	deletion	33	76	1.73493	0.0338056	1	0.0281378	1
DSCAM	intronic	insertion	102	317	2.0889	0.0338298	1	0.0261032	1
ITGA9	intronic	deletion	44	110	1.65379	0.0344711	1	0.0288794	1
HPCAL1	intergenic	insertion	24	50	1.86539	0.0346667	1	0.0338483	1
HTR3B	intronic	duplication	17	31	2.08492	0.0347348	1	0.0284809	1
TLDC1	intergenic	deletion	17	31	2.08492	0.0347348	1	0.0284809	1
BDH1	exonic	deletion	20	39	1.96828	0.034948	1	0.0301864	1
ANXA10	intergenic	translocation	20	39	1.96828	0.034948	1	0.0301864	1
SCAF8	intergenic	deletion	20	39	1.96828	0.034948	1	0.0301864	1
SCGB3A2	intergenic	inversion	20	39	1.96828	0.034948	1	0.0301864	1
ADAMTS12	intronic	insertion	85	251	1.71338	0.0355712	1	0.0290023	1
TMPRSS9	intergenic	insertion	52	136	1.62351	0.0356849	1	0.0291413	1
MAL2	intronic	deletion	13	21	2.32146	0.0359276	1	0.0310774	1
MAL2-AS1	intronic	deletion	13	21	2.32146	0.0359276	1	0.0310774	1
RGS12	intronic	duplication	13	21	2.32146	0.0359276	1	0.0310774	1
ATP9B	intergenic	translocation	13	21	2.32146	0.0359276	1	0.0310774	1
ICA1	intronic	deletion	15	26	2.17822	0.0360795	1	0.0303692	1
SMU1	intronic	translocation	15	26	2.17822	0.0360795	1	0.0303692	1
PLPPR4	intergenic	insertion	15	26	2.17822	0.0360795	1	0.0303692	1
CHI3L1	intergenic	deletion	15	26	2.17822	0.0360795	1	0.0303692	1
ZGRF1	intronic	deletion	104	326	2.17717	0.0366395	1	0.0288449	1
FAM169B	exonic	deletion	26	56	1.81365	0.0368597	1	0.0303594	1
TTTY8B	intergenic	deletion	21	42	1.92364	0.0370906	1	0.0347685	1
AVL9	intronic	deletion	10	14	2.64886	0.0371203	1	0.0401923	1
RNF138	intronic	inversion	10	14	2.64886	0.0371203	1	0.0401923	1
MEP1B	intronic	inversion	10	14	2.64886	0.0371203	1	0.0401923	1
WBP11P1	intronic	inversion	10	14	2.64886	0.0371203	1	0.0401923	1
ADK	intronic	deletion	10	14	2.64886	0.0371203	1	0.0401923	1
GAREM1	intronic	inversion	10	14	2.64886	0.0371203	1	0.0401923	1
TRAPPC8	intronic	inversion	10	14	2.64886	0.0371203	1	0.0401923	1
MSLN	intronic	deletion	10	14	2.64886	0.0371203	1	0.0401923	1
RNF125	intronic	inversion	10	14	2.64886	0.0371203	1	0.0401923	1
LOC100506444	intergenic	deletion	10	14	2.64886	0.0371203	1	0.0401923	1
ESRRG	intergenic	deletion	10	14	2.64886	0.0371203	1	0.0401923	1
RYBP	intergenic	insertion	109	348	2.6807	0.0376832	1	0.0280218	1
LOC101927502	intergenic	insertion	27	59	1.79238	0.0376888	1	0.0331545	1
NOM1	intergenic	deletion	39	95	1.66694	0.0377536	1	0.0308326	1
CTD-2194D22.4	intergenic	insertion	67	187	1.61444	0.0378623	1	0.035629	1
ACVR1	intronic	deletion	114	372	5.50505	0.0378829	1	0.0259263	1
MTHFD2L	intronic	inversion	18	34	2.01732	0.0379608	1	0.0339225	1
ALDH1B1	intergenic	insertion	18	34	2.01732	0.0379608	1	0.0339225	1
C18orf25	intronic	deletion	28	62	1.7736	0.0383545	1	0.0361591	1
DUSP12	intronic	duplication	29	65	1.75698	0.0388679	1	0.0393699	1
TEX11	intergenic	translocation	29	65	1.75698	0.0388679	1	0.0393699	1
IFT52	intronic	deletion	106	335	2.30675	0.0388897	1	0.031217	1
RNF169	intronic	deletion	101	314	2.01332	0.0389049	1	0.0286681	1
COL19A1	intronic	deletion	22	45	1.88543	0.0389695	1	0.0397517	1
SERPINA12	intergenic	insertion	22	45	1.88543	0.0389695	1	0.0397517	1
HNF1A-AS1	intergenic	deletion	36	86	1.683	0.0390405	1	0.0346056	1
LINC01003	intergenic	deletion	59	160	1.60285	0.0392257	1	0.0335721	1
UST	intergenic	translocation	30	68	1.74225	0.0392398	1	0.0317218	1
PKHD1	intronic	insertion	49	127	1.61667	0.0393107	1	0.0347724	1
KRTAP9-7	intergenic	deletion	49	127	1.61667	0.0393107	1	0.0347724	1
CTNNA2	intergenic	deletion	44	111	1.63344	0.0394659	1	0.0381343	1
CCDC73	intronic	insertion	34	80	1.69805	0.0395102	1	0.0313195	1
LINC01255	intergenic	inversion	98	302	1.90883	0.0396159	1	0.0358152	1
HLA-F	intergenic	deletion	98	302	1.90883	0.0396159	1	0.0358152	1
KRTAP5-AS1	intronic	duplication	74	212	1.62742	0.0397881	1	0.0351374	1
HLA-C	intergenic	duplication	66	184	1.60546	0.0398972	1	0.0356645	1
IFT122	intronic	deletion	72	205	1.6189	0.0401679	1	0.0355981	1
ACER2	intergenic	deletion	72	205	1.6189	0.0401679	1	0.0355981	1
A4GALT	intronic	deletion	82	241	1.66963	0.0402302	1	0.0316027	1
MKNK2	intergenic	deletion	82	241	1.66963	0.0402302	1	0.0316027	1
ACSM3	intronic	deletion	105	331	2.21767	0.0403729	1	0.0352198	1
HS2ST1	intronic	duplication	16	29	2.08763	0.0403939	1	0.0375041	1
LOC101927588	intergenic	deletion	16	29	2.08763	0.0403939	1	0.0375041	1
LINC00885	intergenic	deletion	48	124	1.6152	0.0404971	1	0.0340436	1
B3GAT1	intergenic	insertion	19	37	1.96121	0.0408369	1	0.0399342	1
FREM2	intronic	translocation	9	12	2.76887	0.0409194	1	0.0302984	1
FARP2	intronic	deletion	9	12	2.76887	0.0409194	1	0.0302984	1
TMEM108	intronic	inversion	9	12	2.76887	0.0409194	1	0.0302984	1
OR2T7	intronic	inversion	9	12	2.76887	0.0409194	1	0.0302984	1
AIG1	intergenic	translocation	9	12	2.76887	0.0409194	1	0.0302984	1
LINC02115	intergenic	deletion	9	12	2.76887	0.0409194	1	0.0302984	1
LOC105372977	intergenic	insertion	9	12	2.76887	0.0409194	1	0.0302984	1
LRCH1	intergenic	deletion	9	12	2.76887	0.0409194	1	0.0302984	1
LINC01358	intergenic	insertion	9	12	2.76887	0.0409194	1	0.0302984	1
MALRD1	intronic	duplication	12	19	2.3577	0.0410752	1	0.0419254	1
SEC14L1	intronic	insertion	63	174	1.59708	0.0412947	1	0.035242	1
CEP78	intergenic	deletion	14	24	2.1922	0.0417159	1	0.0404643	1
ERICH1	intronic	insertion	24	51	1.82383	0.0419876	1	0.0356205	1
TANC2	intergenic	insertion	24	51	1.82383	0.0419876	1	0.0356205	1
TMEM30B	intergenic	deletion	41	102	1.63829	0.0420234	1	0.0344496	1
LOC100287497	intronic	deletion	92	279	1.77059	0.0421946	1	0.0378102	1
KANK4	intronic	deletion	60	164	1.59258	0.0422245	1	0.0344649	1
FSCB	intergenic	translocation	107	340	2.37452	0.04241	1	0.0276951	1
EFCAB5	intronic	deletion	25	54	1.79882	0.0431556	1	0.0392924	1
FAM168A	intronic	insertion	25	54	1.79882	0.0431556	1	0.0392924	1
LOC102723886	intronic	translocation	50	131	1.60046	0.0432018	1	0.0363543	1
GNAT3	intergenic	deletion	81	238	1.65152	0.0433066	1	0.0410119	1
RBM17	intergenic	deletion	20	40	1.91403	0.0433729	1	0.0330041	1
LOC90768	intergenic	deletion	94	287	1.79952	0.0434383	1	0.0345169	1
LINC02535	intergenic	deletion	94	287	1.79952	0.0434383	1	0.0345169	1
LINC00840	intronic	deletion	5	4	4.53226	0.0438847	1	0.0295335	1
PMS2P5	intronic	translocation	5	4	4.53226	0.0438847	1	0.0295335	1
STAG2	intronic	translocation	5	4	4.53226	0.0438847	1	0.0295335	1
PACRG-AS2	intronic	deletion	5	4	4.53226	0.0438847	1	0.0295335	1
CMTM7	intronic	deletion	5	4	4.53226	0.0438847	1	0.0295335	1
SIK1B	intronic	duplication	5	4	4.53226	0.0438847	1	0.0295335	1
SIK1	intronic	duplication	5	4	4.53226	0.0438847	1	0.0295335	1
ALDH3B2	intergenic	insertion	5	4	4.53226	0.0438847	1	0.0295335	1
SERBP1	intergenic	insertion	5	4	4.53226	0.0438847	1	0.0295335	1
ABHD12B	intergenic	translocation	5	4	4.53226	0.0438847	1	0.0295335	1
PLD1	intergenic	translocation	5	4	4.53226	0.0438847	1	0.0295335	1
ARPC2	intergenic	deletion	5	4	4.53226	0.0438847	1	0.0295335	1
LINC01680	intergenic	translocation	5	4	4.53226	0.0438847	1	0.0295335	1
ZNF267	intergenic	translocation	5	4	4.53226	0.0438847	1	0.0295335	1
ZNF536	intergenic	translocation	5	4	4.53226	0.0438847	1	0.0295335	1
GRIN2A	intergenic	translocation	5	4	4.53226	0.0438847	1	0.0295335	1
OTUD1	intergenic	translocation	5	4	4.53226	0.0438847	1	0.0295335	1
NRSN1	intergenic	duplication	5	4	4.53226	0.0438847	1	0.0295335	1
DUSP4	intergenic	deletion	5	4	4.53226	0.0438847	1	0.0295335	1
SLC5A8	intergenic	insertion	5	4	4.53226	0.0438847	1	0.0295335	1
HTR1F	intronic	deletion	59	161	1.58651	0.0441018	1	0.0431696	1
DUSP26	intergenic	deletion	64	178	1.58886	0.0441057	1	0.0359046	1
CPE	intergenic	deletion	38	93	1.64837	0.0441315	1	0.0392256	1
CALU	intronic	deletion	17	32	2.0146	0.0442587	1	0.0454187	1
TNPO3	intronic	deletion	17	32	2.0146	0.0442587	1	0.0454187	1
PPP4R2	intronic	duplication	17	32	2.0146	0.0442587	1	0.0454187	1
ARL17B	intergenic	deletion	17	32	2.0146	0.0442587	1	0.0454187	1
PROS1	intergenic	insertion	17	32	2.0146	0.0442587	1	0.0454187	1
CERS6	intergenic	deletion	17	32	2.0146	0.0442587	1	0.0454187	1
SEC22B	intronic	insertion	8	10	2.94053	0.0443689	1	0.0378708	1
LOC401478	intronic	duplication	8	10	2.94053	0.0443689	1	0.0378708	1
ABCA1	intergenic	insertion	8	10	2.94053	0.0443689	1	0.0378708	1
LINC00310	intergenic	insertion	8	10	2.94053	0.0443689	1	0.0378708	1
CRACR2A	intergenic	deletion	8	10	2.94053	0.0443689	1	0.0378708	1
RPGRIP1	intergenic	deletion	8	10	2.94053	0.0443689	1	0.0378708	1
LOC284577	intergenic	deletion	8	10	2.94053	0.0443689	1	0.0378708	1
LOC101929154	intergenic	insertion	8	10	2.94053	0.0443689	1	0.0378708	1
PTENP1-AS	intergenic	insertion	56	151	1.58702	0.0443849	1	0.041276	1
JAKMIP3	intronic	deletion	89	268	1.72026	0.0444465	1	0.0426342	1
KLHDC1	intronic	duplication	97	299	1.8591	0.0445017	1	0.0380496	1
COL23A1	intronic	deletion	98	303	1.88462	0.0445998	1	0.0357655	1
CADM1	intronic	insertion	27	60	1.75736	0.0448833	1	0.0351685	1
TPTEP1	intronic	deletion	27	60	1.75736	0.0448833	1	0.0351685	1
SBK2	intronic	translocation	27	60	1.75736	0.0448833	1	0.0351685	1
COL4A3BP	intronic	duplication	72	206	1.60313	0.0448944	1	0.0361674	1
MIR622	intergenic	deletion	82	242	1.65281	0.0449398	1	0.0402251	1
TNPO3	intronic	translocation	44	112	1.61346	0.0450354	1	0.0389634	1
LOC101928519	intronic	deletion	70	199	1.59676	0.0450748	1	0.0364326	1
COLEC10	intronic	deletion	28	63	1.74031	0.0454716	1	0.0378145	1
RALYL	intergenic	translocation	21	43	1.87391	0.0455843	1	0.0371306	1
IL31RA	intronic	deletion	34	81	1.67204	0.0459499	1	0.0420855	1
RNF216	intergenic	insertion	55	148	1.58246	0.0461391	1	0.0407778	1
CHRM2	intergenic	translocation	63	175	1.5812	0.0462763	1	0.0450794	1
RGS12	intronic	deletion	32	75	1.68951	0.046295	1	0.0377122	1
PTCSC2	intronic	insertion	11	17	2.40465	0.0467854	1	0.0349373	1
RAB7A	intergenic	duplication	11	17	2.40465	0.0467854	1	0.0349373	1
TTTY8B	intergenic	translocation	11	17	2.40465	0.0467854	1	0.0349373	1
ZNF652	exonic	insertion	7	8	3.20186	0.046881	1	0.0513329	1
STMN3	exonic	translocation	7	8	3.20186	0.046881	1	0.0513329	1
GLT8D2	intronic	deletion	7	8	3.20186	0.046881	1	0.0513329	1
TIMD4	intronic	translocation	7	8	3.20186	0.046881	1	0.0513329	1
CUL2	intronic	deletion	7	8	3.20186	0.046881	1	0.0513329	1
DNTT	intronic	translocation	7	8	3.20186	0.046881	1	0.0513329	1
MIR9-3HG	intronic	deletion	7	8	3.20186	0.046881	1	0.0513329	1
PUS7L	intronic	insertion	7	8	3.20186	0.046881	1	0.0513329	1
PJA2	intronic	insertion	7	8	3.20186	0.046881	1	0.0513329	1
PRKCH	intronic	inversion	7	8	3.20186	0.046881	1	0.0513329	1
TBC1D3P5	intergenic	translocation	7	8	3.20186	0.046881	1	0.0513329	1
SVILP1	intergenic	deletion	15	27	2.09228	0.046931	1	0.0344727	1
PAIP2B	intergenic	deletion	15	27	2.09228	0.046931	1	0.0344727	1
DNAH17	intergenic	deletion	15	27	2.09228	0.046931	1	0.0344727	1
LOC101929488	intergenic	insertion	42	106	1.6154	0.0471202	1	0.0470846	1
TXNDC9	intronic	translocation	6	6	3.64323	0.0473816	1	0.0306855	1
VAC14	intronic	deletion	6	6	3.64323	0.0473816	1	0.0306855	1
PLN	intronic	insertion	6	6	3.64323	0.0473816	1	0.0306855	1
ANKMY1	intronic	insertion	6	6	3.64323	0.0473816	1	0.0306855	1
MAPK11	intronic	deletion	6	6	3.64323	0.0473816	1	0.0306855	1
DCPS	intronic	deletion	6	6	3.64323	0.0473816	1	0.0306855	1
DNAH8	intronic	translocation	6	6	3.64323	0.0473816	1	0.0306855	1
OR52M1	intergenic	insertion	6	6	3.64323	0.0473816	1	0.0306855	1
STPG2-AS1	intergenic	insertion	6	6	3.64323	0.0473816	1	0.0306855	1
MAPT-IT1	intergenic	insertion	6	6	3.64323	0.0473816	1	0.0306855	1
IRX5	intergenic	deletion	22	46	1.83949	0.0474893	1	0.0416066	1
TRPM4	intronic	deletion	18	35	1.95462	0.0476805	1	0.0370482	1
LINC01613	intergenic	insertion	78	228	1.61903	0.047797	1	0.0431748	1
CALCRL	intergenic	deletion	57	155	1.57546	0.0479326	1	0.0423256	1
DNAH9	intergenic	insertion	13	22	2.21051	0.0481575	1	0.0357556	1
VPS28	intergenic	deletion	13	22	2.21051	0.0481575	1	0.0357556	1
KCNAB2	intronic	deletion	50	132	1.58264	0.048836	1	0.0470073	1
UBE2N	intronic	insertion	40	100	1.6194	0.0490292	1	0.0436706	1
ARHGAP42	intronic	duplication	23	49	1.80973	0.0491078	1	0.0464148	1
CCL28	intergenic	insertion	59	162	1.57037	0.0494692	1	0.0436317	1
TTC8	intergenic	deletion	53	142	1.57441	0.0496845	1	0.0399802	1
ZNF573	intergenic	duplication	56	152	1.57048	0.0498818	1	0.0420027	1
WFDC2	intronic	deletion	39	97	1.62225	0.0499034	1	0.0421178	1
CLSTN2	intronic	deletion	45	116	1.59397	0.0499412	1	0.041176	1
