# Supplementary material for: Non-coding structural variation differentially impacts attention-deficit hyperactivity disorder (ADHD) gene networks in African American vs Caucasian children
Source: Sci Rep. 2020 Sep 17;10:15252. doi: 10.1038/s41598-020-71307-0 (PMC7499198; doi:10.1038/s41598-020-71307-0)
Supplement: Supplementary file 5 — Supplementary Table 4. [file 41598_2020_71307_MOESM5_ESM.xlsx]

## Sheet: supplementary_table_4_updated
Gene_ID	structure	type	count_ADHD	count_control	OR	Chisquare p value	Adjusted Chisquare p value	Fisher exact p value	Adjusted Fisher exact p value
GOLGA3	intronic	deletion	35	44	3.19879	3.99939e-05	0.463	6.15714e-05	0.713
GPD2	intergenic	insertion	29	35	3.12243	0.000161111	1	0.000219526	1
PPEF1	intronic	translocation	18	15	4.15346	0.00017977	1	0.000236126	1
VSIR	intronic	deletion	57	103	2.74152	0.000215005	1	0.000147935	1
HERC2P10	intronic	inversion	26	30	3.1787	0.000243706	1	0.000361516	1
FAN1	intronic	inversion	26	30	3.1787	0.000243706	1	0.000361516	1
TRPM1	intronic	inversion	26	30	3.1787	0.000243706	1	0.000361516	1
MIR211	intronic	inversion	26	30	3.1787	0.000243706	1	0.000361516	1
LOC100288637	intronic	inversion	26	30	3.1787	0.000243706	1	0.000361516	1
LOC283710	intronic	inversion	26	30	3.1787	0.000243706	1	0.000361516	1
OTUD7A	intronic	inversion	26	30	3.1787	0.000243706	1	0.000361516	1
LINC02352	intronic	inversion	26	30	3.1787	0.000243706	1	0.000361516	1
KLF13	intronic	inversion	26	30	3.1787	0.000243706	1	0.000361516	1
MTMR10	intronic	inversion	26	30	3.1787	0.000243706	1	0.000361516	1
ITFG1	intronic	inversion	8	2	12.7256	0.000316588	1	0.000437489	1
PHKB	intronic	inversion	8	2	12.7256	0.000316588	1	0.000437489	1
TRHDE	intronic	deletion	83	189	5.32366	0.000401954	1	0.000133439	1
KLHL18	intronic	deletion	79	175	3.91431	0.000490017	1	0.000218392	1
ANKRD36B	intronic	insertion	25	30	3.00949	0.000566547	1	0.000656237	1
ITIH5	intronic	deletion	50	88	2.52785	0.000566603	1	0.0004621	1
CYP51A1	intronic	insertion	48	83	2.51771	0.000595629	1	0.000620188	1
ORAI2	intronic	duplication	20	21	3.31244	0.000730998	1	0.000945993	1
NRAP	intronic	insertion	5	0	Inf	0.000967879	1	0.00106256	1
BBS9	intronic	deletion	78	175	3.51408	0.00105818	1	0.000639298	1
CDH23	intronic	deletion	89	224	Inf	0.00109295	1	0.000128722	1
TTTY12	intergenic	duplication	8	3	8.4625	0.00112246	1	0.00126076	1
ARL15	intronic	translocation	42	71	2.39743	0.00135582	1	0.00111059	1
FAM71E2	intronic	deletion	49	89	2.37498	0.00138501	1	0.00115237	1
TMEM91	intronic	translocation	10	6	5.36818	0.00172001	1	0.00169732	1
LINC01680	intergenic	insertion	57	112	2.37961	0.00180027	1	0.00147876	1
MPEG1	intergenic	duplication	23	29	2.79025	0.0018879	1	0.00182392	1
OLFM1	intronic	deletion	9	5	5.74615	0.00236262	1	0.00226786	1
ZYG11B	intronic	deletion	14	13	3.55925	0.00285847	1	0.00256771	1
TET3	intronic	duplication	14	13	3.55925	0.00285847	1	0.00256771	1
DOK7	intronic	deletion	32	50	2.37377	0.00301043	1	0.0025073	1
KCNK2	intronic	insertion	8	4	6.32819	0.0031743	1	0.00297369	1
MYBPC1	intergenic	translocation	8	4	6.32819	0.0031743	1	0.00297369	1
USP14	intronic	deletion	49	93	2.22078	0.0034372	1	0.00285391	1
FMN1	intronic	duplication	12	10	3.9079	0.00346385	1	0.00398062	1
SPATA9	exonic	insertion	29	44	2.38797	0.00384097	1	0.00401891	1
LINC00924	intergenic	deletion	32	51	2.31646	0.00397574	1	0.00390065	1
TECPR1	intronic	deletion	7	3	7.31758	0.00412323	1	0.00378937	1
SVILP1	intronic	translocation	13	12	3.5476	0.00422065	1	0.00375566	1
PTEN	intergenic	insertion	47	89	2.17018	0.00457588	1	0.00395238	1
UBASH3A	intronic	deletion	4	0	Inf	0.00462227	1	0.00425024	1
LOC105369306	intronic	insertion	4	0	Inf	0.00462227	1	0.00425024	1
LOC100133286	intronic	insertion	4	0	Inf	0.00462227	1	0.00425024	1
MYO5A	intronic	translocation	4	0	Inf	0.00462227	1	0.00425024	1
MIR663AHG	intronic	translocation	4	0	Inf	0.00462227	1	0.00425024	1
CTD-2194D22.4	intergenic	translocation	4	0	Inf	0.00462227	1	0.00425024	1
MIR3683	intergenic	translocation	4	0	Inf	0.00462227	1	0.00425024	1
HFM1	intergenic	translocation	4	0	Inf	0.00462227	1	0.00425024	1
LOC642484	intronic	inversion	51	100	2.16926	0.00480836	1	0.00452452	1
LINC01539	intronic	inversion	51	100	2.16926	0.00480836	1	0.00452452	1
D21S2088E	intergenic	duplication	14	14	3.29291	0.0048471	1	0.00552862	1
OSBPL6	intronic	translocation	6	2	9.32208	0.0050579	1	0.00459908	1
GYG1	intronic	deletion	6	2	9.32208	0.0050579	1	0.00459908	1
MIR4472-1	intergenic	translocation	6	2	9.32208	0.0050579	1	0.00459908	1
LOC101928416	intergenic	translocation	6	2	9.32208	0.0050579	1	0.00459908	1
KMT5A	intronic	insertion	52	103	2.1646	0.00506719	1	0.0046576	1
MIR5095	intronic	insertion	11	9	3.94473	0.00506742	1	0.0061407	1
CORO2B	intronic	deletion	11	9	3.94473	0.00506742	1	0.0061407	1
LINC01331	intronic	deletion	32	52	2.26134	0.00519983	1	0.00430424	1
SLC9A3	intronic	deletion	78	183	3.05254	0.00530889	1	0.0033526	1
ZNF37A	intronic	insertion	9	6	4.77351	0.0053388	1	0.00445279	1
MMP24-AS1-EDEM2	intronic	deletion	9	6	4.77351	0.0053388	1	0.00445279	1
RNF212B	intergenic	deletion	23	32	2.49718	0.0054935	1	0.00666351	1
TBC1D16	intronic	deletion	5	1	15.3938	0.00554722	1	0.00505864	1
LINC00649	intronic	deletion	5	1	15.3938	0.00554722	1	0.00505864	1
LINC00390	intronic	deletion	5	1	15.3938	0.00554722	1	0.00505864	1
SMIM2-AS1	intronic	deletion	5	1	15.3938	0.00554722	1	0.00505864	1
LOC101927446	intergenic	insertion	5	1	15.3938	0.00554722	1	0.00505864	1
OR11H12	intergenic	duplication	5	1	15.3938	0.00554722	1	0.00505864	1
OLA1	intronic	insertion	16	18	2.96005	0.00568538	1	0.00624797	1
LINC02167	intergenic	deletion	30	48	2.26105	0.00621205	1	0.00529293	1
LOC105371328	intergenic	deletion	12	11	3.54018	0.0062192	1	0.00552742	1
RPS6KA2	intronic	deletion	37	65	2.15139	0.00655634	1	0.00698574	1
SCAMP1	intronic	deletion	29	46	2.26364	0.006755	1	0.00703034	1
RRN3P2	intergenic	deletion	29	46	2.26364	0.006755	1	0.00703034	1
ARHGAP42	intronic	insertion	36	63	2.14048	0.00731217	1	0.0066026	1
MIR34AHG	intronic	insertion	10	8	3.99887	0.00739415	1	0.0096307	1
TYW1B	intergenic	deletion	10	8	3.99887	0.00739415	1	0.0096307	1
CSMD1	intronic	translocation	52	105	2.09688	0.00753024	1	0.00689254	1
CATSPERB	intronic	deletion	8	5	5.04753	0.00754256	1	0.00608114	1
OSTN	intronic	deletion	8	5	5.04753	0.00754256	1	0.00608114	1
LIPI	intronic	deletion	8	5	5.04753	0.00754256	1	0.00608114	1
KCNB2	intronic	translocation	8	5	5.04753	0.00754256	1	0.00608114	1
GPRC5D	intronic	deletion	8	5	5.04753	0.00754256	1	0.00608114	1
LOC101927269	intergenic	insertion	8	5	5.04753	0.00754256	1	0.00608114	1
GUSBP2	intergenic	insertion	8	5	5.04753	0.00754256	1	0.00608114	1
GFOD1	intronic	insertion	14	15	3.06193	0.00786421	1	0.00696297	1
CYP2C8	intronic	deletion	14	15	3.06193	0.00786421	1	0.00696297	1
COL26A1	intronic	deletion	89	233	Inf	0.00792311	1	0.00302265	1
RASSF3	intergenic	deletion	22	31	2.43962	0.00794023	1	0.00648018	1
CRHR1	intergenic	deletion	46	89	2.07491	0.00796044	1	0.00605852	1
MRPL42	intronic	insertion	35	61	2.13068	0.00813259	1	0.00642519	1
WASF2	intronic	translocation	15	17	2.91065	0.00836266	1	0.00951027	1
PRDM16	intronic	duplication	19	25	2.56508	0.00872243	1	0.00902997	1
SLC6A13	intronic	deletion	19	25	2.56508	0.00872243	1	0.00902997	1
TRPM3	intronic	insertion	42	79	2.06549	0.00881308	1	0.0071609	1
LRP2	intronic	insertion	18	23	2.62577	0.00882655	1	0.00752539	1
LSM14B	intergenic	insertion	25	38	2.29644	0.00909904	1	0.0103929	1
MIR34AHG	intronic	translocation	11	10	3.53798	0.00914933	1	0.00820491	1
CACNG4	intronic	deletion	11	10	3.53798	0.00914933	1	0.00820491	1
LINC02280	intergenic	deletion	11	10	3.53798	0.00914933	1	0.00820491	1
LINC02415	intronic	inversion	60	129	2.12858	0.00939019	1	0.00724157	1
ITGAE	intronic	deletion	7	4	5.47264	0.0105214	1	0.00821444	1
LINC00332	intergenic	duplication	12	12	3.2335	0.0105395	1	0.0132442	1
INTS4P1	intronic	deletion	9	7	4.0774	0.0107629	1	0.00799554	1
LOC284898	intergenic	deletion	9	7	4.0774	0.0107629	1	0.00799554	1
MIR3148	intergenic	translocation	9	7	4.0774	0.0107629	1	0.00799554	1
ABCC10	intronic	translocation	22	32	2.35347	0.0108658	1	0.0105849	1
UBE2G2	intergenic	deletion	52	107	2.03168	0.0109962	1	0.0100241	1
DNAH5	intronic	insertion	32	55	2.10799	0.0110094	1	0.0106974	1
KIF5B	intronic	insertion	32	55	2.10799	0.0110094	1	0.0106974	1
LOC102723838	intronic	insertion	26	41	2.21886	0.0112009	1	0.0124341	1
LINC01546	intronic	translocation	60	130	2.09642	0.0112285	1	0.0101204	1
SCNN1A	intronic	translocation	64	142	2.15878	0.0113636	1	0.00932999	1
RNF219-AS1	intronic	insertion	62	136	2.12298	0.0113829	1	0.00979369	1
ADAMTS16	intronic	deletion	13	14	3.01856	0.0115663	1	0.0103836	1
RUNX1T1	intronic	duplication	13	14	3.01856	0.0115663	1	0.0103836	1
CD163	intronic	insertion	13	14	3.01856	0.0115663	1	0.0103836	1
SPHKAP	intronic	deletion	31	53	2.10276	0.0121148	1	0.0101325	1
RBM26	intronic	deletion	31	53	2.10276	0.0121148	1	0.0101325	1
DLGAP1-AS4	intronic	insertion	41	78	2.01071	0.0122281	1	0.0100983	1
TMPRSS11B	intergenic	translocation	41	78	2.01071	0.0122281	1	0.0100983	1
INSIG2	intergenic	deletion	14	16	2.85952	0.0122621	1	0.0145036	1
ADCK1	intergenic	insertion	14	16	2.85952	0.0122621	1	0.0145036	1
LINC01634	intergenic	deletion	28	46	2.15015	0.0124022	1	0.0108667	1
IQSEC3	exonic	deletion	39	73	2.01516	0.0125989	1	0.0126841	1
2020-03-11	intronic	deletion	15	18	2.73833	0.0126706	1	0.0111755	1
ATP8A2	intronic	deletion	57	122	2.03991	0.0127819	1	0.0105029	1
RELN	intronic	insertion	37	68	2.02559	0.0127991	1	0.0113111	1
MAPK10	intronic	deletion	60	131	2.06475	0.0133787	1	0.0103472	1
MACF1	intronic	translocation	61	134	2.07677	0.0134862	1	0.0102215	1
SPATA13	intronic	insertion	32	56	2.06051	0.0138931	1	0.0114455	1
COL6A1	intergenic	insertion	34	61	2.03249	0.0142113	1	0.0132516	1
C2orf88	splicing	duplication	86	218	5.76724	0.0142475	1	0.00745487	1
AGFG1	intronic	translocation	6	3	6.20035	0.0143868	1	0.0109111	1
MIR548T	intronic	insertion	6	3	6.20035	0.0143868	1	0.0109111	1
SMTNL2	intergenic	insertion	6	3	6.20035	0.0143868	1	0.0109111	1
MRPS35	intronic	insertion	55	117	2.0008	0.0145369	1	0.0108408	1
EIF4G3	intronic	insertion	29	49	2.09612	0.0145557	1	0.0125473	1
LINC02411	intergenic	insertion	31	54	2.05412	0.0153038	1	0.0151186	1
FRMD4B	intronic	insertion	21	31	2.295	0.015472	1	0.015377	1
RARB	intronic	translocation	11	11	3.20493	0.0155062	1	0.011602	1
EDEM2	intronic	deletion	8	6	4.19214	0.0156294	1	0.0111655	1
HDAC9	intronic	translocation	8	6	4.19214	0.0156294	1	0.0111655	1
EIF2B3	intronic	insertion	8	6	4.19214	0.0156294	1	0.0111655	1
PIEZO1	intronic	deletion	8	6	4.19214	0.0156294	1	0.0111655	1
CDH13	intronic	deletion	66	150	2.13816	0.0157362	1	0.0123495	1
FOXRED1	intronic	insertion	33	59	2.02312	0.0157381	1	0.0127778	1
LPCAT3	intronic	deletion	37	69	1.98609	0.0157799	1	0.0165099	1
EMG1	intronic	deletion	37	69	1.98609	0.0157799	1	0.0165099	1
EDN3	intergenic	insertion	35	64	2.00094	0.0158864	1	0.0145301	1
PBK	intronic	insertion	28	47	2.09485	0.0158922	1	0.0167329	1
CNTNAP5	intronic	deletion	78	189	2.73197	0.0159279	1	0.0104572	1
BVES	intronic	translocation	20	29	2.32241	0.016268	1	0.0135408	1
SDHAF3	intergenic	insertion	49	101	1.94892	0.0166996	1	0.0138421	1
MGAM	intronic	insertion	40	77	1.95734	0.016792	1	0.0140918	1
MGAT4C	intronic	insertion	54	115	1.96834	0.0168332	1	0.0146789	1
LOC100507389	intronic	translocation	12	13	2.97384	0.0169756	1	0.0155765	1
KLF12	intronic	insertion	12	13	2.97384	0.0169756	1	0.0155765	1
LAX1	intronic	translocation	12	13	2.97384	0.0169756	1	0.0155765	1
IL5RA	intergenic	translocation	12	13	2.97384	0.0169756	1	0.0155765	1
SMCHD1	intronic	insertion	19	27	2.35578	0.0169997	1	0.0176509	1
NDST4	intronic	deletion	85	215	4.63064	0.0172118	1	0.0097806	1
GNA15	intronic	translocation	27	45	2.09509	0.0173055	1	0.0153997	1
LOC100996351	intronic	translocation	27	45	2.09509	0.0173055	1	0.0153997	1
LINC01447	intergenic	insertion	32	57	2.0147	0.0173883	1	0.0168137	1
TAS2R5	intergenic	deletion	69	160	2.19474	0.0175899	1	0.0150031	1
DPM3	intergenic	insertion	13	15	2.80675	0.0179272	1	0.0134302	1
XKR9	intronic	deletion	76	183	2.51778	0.0183391	1	0.0129044	1
ESCO2	intergenic	deletion	29	50	2.04474	0.018436	1	0.0189438	1
AFG1L	intergenic	deletion	16	21	2.50762	0.0184898	1	0.0161944	1
ZNF783	intronic	deletion	15	19	2.5842	0.0186087	1	0.013861	1
MIR194-1	intronic	inversion	5	2	7.68282	0.0189778	1	0.0140671	1
CFAP47	intronic	translocation	5	2	7.68282	0.0189778	1	0.0140671	1
RNU5F-1	intronic	inversion	5	2	7.68282	0.0189778	1	0.0140671	1
IARS2	intronic	inversion	5	2	7.68282	0.0189778	1	0.0140671	1
ADCY1	intronic	deletion	5	2	7.68282	0.0189778	1	0.0140671	1
TGFBRAP1	intronic	insertion	5	2	7.68282	0.0189778	1	0.0140671	1
TMEM132D	intergenic	inversion	5	2	7.68282	0.0189778	1	0.0140671	1
LINC00299	intergenic	insertion	5	2	7.68282	0.0189778	1	0.0140671	1
ABCD2	intergenic	deletion	5	2	7.68282	0.0189778	1	0.0140671	1
PTCHD3	intronic	insertion	48	99	1.92388	0.0190579	1	0.0187209	1
XXYLT1	intronic	deletion	37	70	1.9477	0.0193284	1	0.0170463	1
FRAS1	intronic	insertion	71	167	2.23906	0.0195955	1	0.0137202	1
IQCA1	intronic	insertion	9	8	3.5559	0.0197508	1	0.0187335	1
ZFPM2	intergenic	translocation	9	8	3.5559	0.0197508	1	0.0187335	1
SUMF1	intronic	deletion	25	41	2.1006	0.0203533	1	0.0187342	1
LINC01677	intronic	translocation	25	41	2.1006	0.0203533	1	0.0187342	1
MIR4291	intergenic	insertion	25	41	2.1006	0.0203533	1	0.0187342	1
PLIN3	intergenic	deletion	25	41	2.1006	0.0203533	1	0.0187342	1
TP53I11	intronic	insertion	55	119	1.94022	0.020485	1	0.0153378	1
LINC01055	intronic	insertion	50	105	1.91337	0.0207628	1	0.0195566	1
FGL1	intronic	deletion	86	220	5.45549	0.0209585	1	0.0113156	1
LINC02426	intergenic	translocation	51	108	1.91017	0.0215505	1	0.019891	1
VIPR2	intronic	deletion	67	155	2.09812	0.0215932	1	0.0166196	1
AFAP1	intronic	deletion	20	30	2.23569	0.021878	1	0.0222082	1
THSD7B	intronic	insertion	66	152	2.07253	0.0218992	1	0.0172345	1
ANKLE2	intronic	deletion	82	205	3.24826	0.0219299	1	0.0178341	1
PALM2	intronic	duplication	27	46	2.0403	0.0219982	1	0.0235632	1
PCNX4	intronic	insertion	64	146	2.03001	0.022281	1	0.0183146	1
PTCHD3	intronic	duplication	61	137	1.98395	0.0222943	1	0.0195342	1
MYH11	intronic	deletion	3	0	Inf	0.0223871	1	0.0168561	1
SLCO1B1	intronic	deletion	3	0	Inf	0.0223871	1	0.0168561	1
DDX11-AS1	intronic	insertion	3	0	Inf	0.0223871	1	0.0168561	1
NAA15	intronic	translocation	3	0	Inf	0.0223871	1	0.0168561	1
ZFP90	intronic	translocation	3	0	Inf	0.0223871	1	0.0168561	1
FAM19A4	intronic	translocation	3	0	Inf	0.0223871	1	0.0168561	1
STK32A-AS1	intronic	deletion	3	0	Inf	0.0223871	1	0.0168561	1
RRBP1	intronic	deletion	3	0	Inf	0.0223871	1	0.0168561	1
SYT14	intronic	duplication	3	0	Inf	0.0223871	1	0.0168561	1
LYN	intronic	translocation	3	0	Inf	0.0223871	1	0.0168561	1
KYNU	intronic	deletion	3	0	Inf	0.0223871	1	0.0168561	1
BLOC1S2	intronic	insertion	3	0	Inf	0.0223871	1	0.0168561	1
ARHGEF16	intronic	insertion	3	0	Inf	0.0223871	1	0.0168561	1
PRKAR2B	intronic	deletion	3	0	Inf	0.0223871	1	0.0168561	1
ZFP91	intronic	insertion	3	0	Inf	0.0223871	1	0.0168561	1
CGRRF1	intronic	deletion	3	0	Inf	0.0223871	1	0.0168561	1
ODF1	intronic	deletion	3	0	Inf	0.0223871	1	0.0168561	1
NCKAP5	intronic	translocation	3	0	Inf	0.0223871	1	0.0168561	1
ZFP91-CNTF	intronic	insertion	3	0	Inf	0.0223871	1	0.0168561	1
MIB1	intronic	translocation	3	0	Inf	0.0223871	1	0.0168561	1
WDR86	intronic	insertion	3	0	Inf	0.0223871	1	0.0168561	1
BOC	intronic	insertion	3	0	Inf	0.0223871	1	0.0168561	1
LINC00378	intronic	insertion	3	0	Inf	0.0223871	1	0.0168561	1
HPD	intronic	translocation	3	0	Inf	0.0223871	1	0.0168561	1
BTNL9	intronic	insertion	3	0	Inf	0.0223871	1	0.0168561	1
MID1	intronic	translocation	3	0	Inf	0.0223871	1	0.0168561	1
NOL10	intronic	translocation	3	0	Inf	0.0223871	1	0.0168561	1
OTOR	intergenic	deletion	3	0	Inf	0.0223871	1	0.0168561	1
FIGNL2	intergenic	duplication	3	0	Inf	0.0223871	1	0.0168561	1
RPL10L	intergenic	translocation	3	0	Inf	0.0223871	1	0.0168561	1
TRAF3IP1	intergenic	insertion	3	0	Inf	0.0223871	1	0.0168561	1
LINC02359	intergenic	deletion	3	0	Inf	0.0223871	1	0.0168561	1
BCKDHB	intergenic	translocation	3	0	Inf	0.0223871	1	0.0168561	1
PKIA	intergenic	inversion	3	0	Inf	0.0223871	1	0.0168561	1
CEP120	intergenic	deletion	3	0	Inf	0.0223871	1	0.0168561	1
IKBKB	intronic	deletion	80	198	2.86584	0.0226191	1	0.0164677	1
SLC22A25	intergenic	deletion	7	5	4.36436	0.0226399	1	0.0155515	1
OR1A1	intergenic	deletion	7	5	4.36436	0.0226399	1	0.0155515	1
LOC100129484	intergenic	translocation	7	5	4.36436	0.0226399	1	0.0155515	1
ZCCHC17	intronic	insertion	48	100	1.89306	0.0227012	1	0.0191462	1
RBM12	intronic	insertion	10	10	3.17709	0.0227962	1	0.0169298	1
TSPAN18	intronic	insertion	10	10	3.17709	0.0227962	1	0.0169298	1
CPNE1	intronic	insertion	10	10	3.17709	0.0227962	1	0.0169298	1
LOC728327	intergenic	insertion	10	10	3.17709	0.0227962	1	0.0169298	1
LMX1A	intronic	deletion	29	51	1.99537	0.0231368	1	0.0199341	1
EBF2	intronic	deletion	29	51	1.99537	0.0231368	1	0.0199341	1
ALPK2	intronic	duplication	4	1	12.1777	0.0231519	1	0.017001	1
UPF2	intronic	deletion	4	1	12.1777	0.0231519	1	0.017001	1
CAMKMT	intronic	translocation	4	1	12.1777	0.0231519	1	0.017001	1
LINGO2	intronic	translocation	4	1	12.1777	0.0231519	1	0.017001	1
SHROOM4	intronic	translocation	4	1	12.1777	0.0231519	1	0.017001	1
LAMC1	intronic	insertion	4	1	12.1777	0.0231519	1	0.017001	1
ALG6	intronic	translocation	4	1	12.1777	0.0231519	1	0.017001	1
CUX1	intronic	translocation	4	1	12.1777	0.0231519	1	0.017001	1
UBE3D	intronic	translocation	4	1	12.1777	0.0231519	1	0.017001	1
SYT8	intergenic	duplication	4	1	12.1777	0.0231519	1	0.017001	1
MIR563	intergenic	deletion	4	1	12.1777	0.0231519	1	0.017001	1
MIR148A	intergenic	translocation	4	1	12.1777	0.0231519	1	0.017001	1
C1orf140	intergenic	insertion	4	1	12.1777	0.0231519	1	0.017001	1
LOC101929161	intergenic	translocation	4	1	12.1777	0.0231519	1	0.017001	1
LINC01951	intergenic	translocation	4	1	12.1777	0.0231519	1	0.017001	1
CAV1	intergenic	translocation	4	1	12.1777	0.0231519	1	0.017001	1
ADCY1	intergenic	duplication	4	1	12.1777	0.0231519	1	0.017001	1
GRXCR1	intergenic	translocation	4	1	12.1777	0.0231519	1	0.017001	1
B3GNTL1	intronic	deletion	83	209	3.49809	0.0232131	1	0.0149434	1
NLRP12	intronic	translocation	42	84	1.89004	0.0234076	1	0.0219811	1
FAM136A	intergenic	deletion	23	37	2.1141	0.0236634	1	0.022586	1
HPCAL1	intergenic	insertion	31	56	1.96204	0.0238101	1	0.0233911	1
PBK	intronic	deletion	26	44	2.04014	0.0239433	1	0.0216545	1
AHCYL2	intronic	insertion	26	44	2.04014	0.0239433	1	0.0216545	1
LINC01085	intronic	insertion	26	44	2.04014	0.0239433	1	0.0216545	1
BHMT	intergenic	insertion	26	44	2.04014	0.0239433	1	0.0216545	1
SLC12A7	intronic	deletion	74	178	2.32295	0.0241559	1	0.0212945	1
SLC22A24	intronic	deletion	46	95	1.87707	0.0245786	1	0.0188298	1
SVOPL	intronic	insertion	11	12	2.927	0.0248726	1	0.0235123	1
LINC01499	intergenic	deletion	11	12	2.927	0.0248726	1	0.0235123	1
NFKBID	intergenic	translocation	11	12	2.927	0.0248726	1	0.0235123	1
BHLHE23	intergenic	deletion	11	12	2.927	0.0248726	1	0.0235123	1
A2ML1	intronic	deletion	87	225	7.12871	0.0250581	1	0.0127615	1
LRCH1	intronic	translocation	57	126	1.91908	0.0251285	1	0.0206718	1
MYO5B	intronic	deletion	57	126	1.91908	0.0251285	1	0.0206718	1
MT4	intronic	translocation	17	24	2.3349	0.0251423	1	0.0218155	1
LINC01558	intergenic	deletion	17	24	2.3349	0.0251423	1	0.0218155	1
LOC339166	intronic	insertion	38	74	1.88934	0.0255134	1	0.0258588	1
C8orf87	intronic	insertion	25	42	2.04152	0.0259968	1	0.0204144	1
SYNE2	intronic	deletion	64	147	1.9989	0.0261508	1	0.0250102	1
PPFIBP2	intronic	insertion	36	69	1.89624	0.026201	1	0.0234689	1
SPRY3	intergenic	deletion	30	54	1.95451	0.0262039	1	0.0222365	1
LDB2	intronic	deletion	52	112	1.87883	0.0263255	1	0.0207668	1
SOX1-OT	intronic	insertion	80	199	2.80702	0.0268545	1	0.0168432	1
LOC101927967	intronic	deletion	80	199	2.80702	0.0268545	1	0.0168432	1
RPGRIP1L	intronic	deletion	14	18	2.52253	0.0268566	1	0.0200602	1
SIK3	intronic	insertion	14	18	2.52253	0.0268566	1	0.0200602	1
PLLP	intergenic	deletion	14	18	2.52253	0.0268566	1	0.0200602	1
PTPRD	intronic	insertion	89	234	Inf	0.0269277	1	0.0137471	1
LPIN1	intronic	deletion	39	77	1.87052	0.0274974	1	0.0272777	1
ZNF765-ZNF761	intronic	deletion	27	47	1.98783	0.0276851	1	0.024621	1
TPM3P9	intronic	deletion	27	47	1.98783	0.0276851	1	0.024621	1
ZNF761	intronic	deletion	27	47	1.98783	0.0276851	1	0.024621	1
GSTA1	intergenic	deletion	54	118	1.87942	0.0277946	1	0.0212327	1
DLGAP4	intronic	translocation	42	85	1.85742	0.0280026	1	0.0227838	1
LEPR	intronic	deletion	89	239	Inf	0.0285101	1	0.0124459	1
SGK3	intronic	insertion	69	163	2.09125	0.0286074	1	0.021161	1
C8orf44-SGK3	intronic	insertion	69	163	2.09125	0.0286074	1	0.021161	1
TMEM220-AS1	intronic	duplication	20	31	2.15454	0.0289442	1	0.0241676	1
XG	intronic	translocation	56	124	1.88517	0.0289939	1	0.0280755	1
SNORA22	intronic	deletion	8	7	3.5817	0.0290261	1	0.028948	1
FEZ1	intronic	translocation	8	7	3.5817	0.0290261	1	0.028948	1
SNORA15B-2	intronic	deletion	8	7	3.5817	0.0290261	1	0.028948	1
CCT6P1	intronic	deletion	8	7	3.5817	0.0290261	1	0.028948	1
USP13	intronic	translocation	8	7	3.5817	0.0290261	1	0.028948	1
FAF1	intronic	insertion	8	7	3.5817	0.0290261	1	0.028948	1
SNORA15B-1	intronic	deletion	8	7	3.5817	0.0290261	1	0.028948	1
GRM5	intronic	insertion	8	7	3.5817	0.0290261	1	0.028948	1
BCL11B	intergenic	deletion	8	7	3.5817	0.0290261	1	0.028948	1
KCTD15	intergenic	insertion	8	7	3.5817	0.0290261	1	0.028948	1
GATB	intergenic	translocation	8	7	3.5817	0.0290261	1	0.028948	1
THEG5	intergenic	deletion	8	7	3.5817	0.0290261	1	0.028948	1
USP13	intronic	deletion	35	67	1.88279	0.0291187	1	0.0230336	1
CCDC169	intronic	deletion	85	218	4.27597	0.0300784	1	0.0213544	1
CCDC169-SOHLH2	intronic	deletion	85	218	4.27597	0.0300784	1	0.0213544	1
ARHGEF11	intronic	deletion	19	29	2.1753	0.0307173	1	0.031863	1
TTC28	intronic	translocation	19	29	2.1753	0.0307173	1	0.031863	1
TRIM27	intergenic	inversion	19	29	2.1753	0.0307173	1	0.031863	1
ZNF787	intronic	deletion	28	50	1.94222	0.0315452	1	0.0276069	1
SNX7	intronic	deletion	36	70	1.8596	0.0316664	1	0.0247334	1
GPC5	intronic	translocation	48	102	1.83322	0.0317872	1	0.0268043	1
GABPB1	intronic	deletion	18	27	2.20092	0.0324499	1	0.027858	1
RNF182	intronic	insertion	32	60	1.8864	0.032528	1	0.0268251	1
GTF2H1	intronic	deletion	6	4	4.63662	0.0326941	1	0.0215938	1
FN3KRP	intronic	translocation	6	4	4.63662	0.0326941	1	0.0215938	1
NHEG1	intronic	duplication	6	4	4.63662	0.0326941	1	0.0215938	1
LARS2	intergenic	translocation	6	4	4.63662	0.0326941	1	0.0215938	1
FBXO11	intergenic	insertion	6	4	4.63662	0.0326941	1	0.0215938	1
JARID2	intergenic	insertion	6	4	4.63662	0.0326941	1	0.0215938	1
MTFR1	intronic	insertion	22	36	2.05663	0.0327689	1	0.0318581	1
ZNF468	intronic	deletion	39	78	1.83668	0.0329413	1	0.0280756	1
LINC01347	intergenic	translocation	39	78	1.83668	0.0329413	1	0.0280756	1
STMN3	intergenic	deletion	49	105	1.82848	0.0330118	1	0.0273828	1
LOC101929526	intronic	insertion	89	235	Inf	0.0330118	1	0.0221385	1
ZDHHC11B	intronic	deletion	42	86	1.82556	0.0333284	1	0.0311548	1
PCCA	intronic	deletion	9	9	3.14993	0.0335129	1	0.0249126	1
PCDH11X	intronic	translocation	9	9	3.14993	0.0335129	1	0.0249126	1
FOXN3	intronic	deletion	9	9	3.14993	0.0335129	1	0.0249126	1
TMEM68	intronic	insertion	56	125	1.85662	0.0339289	1	0.0284401	1
TPCN2	intronic	deletion	17	25	2.23247	0.0341015	1	0.0251359	1
ERICH1	intronic	insertion	17	25	2.23247	0.0341015	1	0.0251359	1
TPTE2P1	intergenic	insertion	17	25	2.23247	0.0341015	1	0.0251359	1
F11-AS1	intronic	duplication	81	204	2.87143	0.0344082	1	0.0291076	1
LOC100630923	intronic	deletion	81	204	2.87143	0.0344082	1	0.0291076	1
LOC100289561	intronic	deletion	81	204	2.87143	0.0344082	1	0.0291076	1
CRIP2	intronic	deletion	57	128	1.86148	0.0344703	1	0.0283832	1
ADGRG2	intronic	insertion	27	48	1.93755	0.0345087	1	0.0265396	1
TWISTNB	intergenic	translocation	35	68	1.84572	0.0351663	1	0.0319816	1
NUMB	intronic	translocation	43	89	1.81388	0.0352039	1	0.0323076	1
ATF7IP	intergenic	deletion	21	34	2.06614	0.0352039	1	0.0290708	1
DNAH17	intronic	deletion	51	111	1.8226	0.0352662	1	0.0283304	1
ADAM9	intronic	deletion	65	152	1.95635	0.0354464	1	0.0329721	1
GREM2	intronic	insertion	76	187	2.3396	0.0354593	1	0.0254203	1
ZNF623	intergenic	deletion	16	23	2.27142	0.0356195	1	0.0315099	1
CLOCK	intronic	insertion	24	41	1.98595	0.0356553	1	0.0283862	1
COL17A1	intronic	insertion	63	146	1.92168	0.0358004	1	0.0347575	1
CTDP1	intronic	deletion	31	58	1.87629	0.0358786	1	0.0350481	1
SLCO2A1	intronic	deletion	10	11	2.87789	0.0363992	1	0.0357064	1
FBXL21	intronic	duplication	10	11	2.87789	0.0363992	1	0.0357064	1
EPHA8	intronic	deletion	10	11	2.87789	0.0363992	1	0.0357064	1
GBE1	intronic	deletion	15	21	2.3198	0.0369362	1	0.0275547	1
CASR	intronic	translocation	15	21	2.3198	0.0369362	1	0.0275547	1
CHRNA3	intronic	translocation	78	194	2.47983	0.0369509	1	0.0290347	1
ADGRL3-AS1	intergenic	insertion	71	171	2.09496	0.0370925	1	0.0351366	1
SPNS3	intronic	deletion	41	84	1.80687	0.0373315	1	0.030864	1
KLHL3	intronic	insertion	26	46	1.93392	0.0376776	1	0.0340555	1
RFTN1	intronic	translocation	26	46	1.93392	0.0376776	1	0.0340555	1
ZNF813	intronic	deletion	26	46	1.93392	0.0376776	1	0.0340555	1
ATAD5	intronic	deletion	20	32	2.07846	0.0377051	1	0.0381877	1
TNR	intronic	insertion	14	19	2.3805	0.0379645	1	0.0346968	1
OLFM3	intergenic	translocation	14	19	2.3805	0.0379645	1	0.0346968	1
LOC101929710	intronic	translocation	11	13	2.69217	0.0380213	1	0.0287067	1
ALDH3B2	intergenic	deletion	11	13	2.69217	0.0380213	1	0.0287067	1
NFKBIB	intronic	deletion	54	120	1.8226	0.0380932	1	0.029211	1
PAGE1	intronic	translocation	13	17	2.45777	0.0385918	1	0.0290588	1
MS4A4E	intronic	insertion	13	17	2.45777	0.0385918	1	0.0290588	1
LOC101929679	intronic	insertion	13	17	2.45777	0.0385918	1	0.0290588	1
GLIPR2	intergenic	insertion	13	17	2.45777	0.0385918	1	0.0290588	1
ENPP7P13	intergenic	duplication	13	17	2.45777	0.0385918	1	0.0290588	1
LOC101928961	intronic	translocation	23	39	1.98831	0.0386227	1	0.0368064	1
NBPF8	intronic	deletion	12	15	2.55813	0.038673	1	0.0366117	1
MTMR3	intronic	insertion	12	15	2.55813	0.038673	1	0.0366117	1
CTAGE10P	intergenic	translocation	28	51	1.89533	0.0389279	1	0.0403137	1
LOC283435	intronic	deletion	69	165	2.02433	0.0389669	1	0.0290068	1
PAX5	intronic	insertion	32	61	1.84643	0.0394888	1	0.0378148	1
DYSF	intronic	insertion	30	56	1.86689	0.0395013	1	0.0335475	1
GALNT13	intronic	insertion	56	126	1.82853	0.0395602	1	0.0380573	1
LINC00333	intronic	deletion	19	30	2.09407	0.0402512	1	0.0341716	1
SYT4	intergenic	translocation	19	30	2.09407	0.0402512	1	0.0341716	1
FAM181B	intergenic	translocation	19	30	2.09407	0.0402512	1	0.0341716	1
ASPSCR1	intronic	insertion	46	98	1.78721	0.0405236	1	0.0353055	1
TFAP2E	intronic	deletion	25	44	1.93141	0.0410584	1	0.0323508	1
CRMP1	intronic	deletion	60	138	1.85582	0.0413589	1	0.0368091	1
ZNF713	intronic	deletion	60	138	1.85582	0.0413589	1	0.0368091	1
LHFPL6	intronic	deletion	84	216	3.56777	0.0414442	1	0.0262903	1
CDK15	intronic	deletion	63	147	1.89223	0.0416109	1	0.0349526	1
CDK11B	intronic	translocation	22	37	1.99243	0.0417419	1	0.0340966	1
TMC1	intronic	insertion	27	49	1.88931	0.0426182	1	0.0378956	1
MUC17	exonic	duplication	7	6	3.62573	0.0427257	1	0.045513	1
MREG	intronic	translocation	7	6	3.62573	0.0427257	1	0.045513	1
NFATC2	intronic	deletion	7	6	3.62573	0.0427257	1	0.045513	1
KIAA0825	intronic	insertion	7	6	3.62573	0.0427257	1	0.045513	1
RNU5F-1	intronic	translocation	7	6	3.62573	0.0427257	1	0.045513	1
C8orf34	intronic	insertion	7	6	3.62573	0.0427257	1	0.045513	1
KRT8	intergenic	translocation	7	6	3.62573	0.0427257	1	0.045513	1
GJA3	intergenic	insertion	7	6	3.62573	0.0427257	1	0.045513	1
GUCY2C	intergenic	deletion	7	6	3.62573	0.0427257	1	0.045513	1
MINOS1-NBL1	exonic	deletion	44	93	1.77386	0.0435855	1	0.0345333	1
MINOS1	exonic	deletion	44	93	1.77386	0.0435855	1	0.0345333	1
MAP3K4	intronic	deletion	44	93	1.77386	0.0435855	1	0.0345333	1
PPP5C	intronic	deletion	44	93	1.77386	0.0435855	1	0.0345333	1
GNG7	intronic	deletion	48	104	1.77567	0.0437513	1	0.0368984	1
AGPAT5	intronic	deletion	86	224	4.84717	0.0442011	1	0.0371649	1
SZT2	intronic	deletion	80	202	2.63405	0.0442243	1	0.0327622	1
ESYT2	intronic	deletion	80	202	2.63405	0.0442243	1	0.0327622	1
BEND3	intronic	insertion	80	202	2.63405	0.0442243	1	0.0327622	1
ZNF737	intronic	insertion	69	166	1.99147	0.0452725	1	0.0385403	1
TBC1D5	intronic	deletion	77	192	2.33438	0.0460123	1	0.0323765	1
LINC02370	intronic	inversion	68	163	1.9631	0.0461026	1	0.0401009	1
CPNE7	intronic	deletion	26	47	1.88419	0.0465765	1	0.0363321	1
ARRDC5	intergenic	deletion	26	47	1.88419	0.0465765	1	0.0363321	1
ZNF148	intronic	deletion	83	213	3.17394	0.0466499	1	0.0310898	1
KIAA1549L	intronic	deletion	83	213	3.17394	0.0466499	1	0.0310898	1
MYT1	intronic	deletion	50	110	1.76867	0.0466719	1	0.0381514	1
LOC440896	exonic	deletion	5	3	5.10986	0.0469822	1	0.0298473	1
MIR215	splicing	inversion	5	3	5.10986	0.0469822	1	0.0298473	1
IARS2	splicing	inversion	5	3	5.10986	0.0469822	1	0.0298473	1
MIR194-1	splicing	inversion	5	3	5.10986	0.0469822	1	0.0298473	1
RNU5F-1	splicing	inversion	5	3	5.10986	0.0469822	1	0.0298473	1
ARHGAP6	intronic	insertion	5	3	5.10986	0.0469822	1	0.0298473	1
SLC45A4	intronic	deletion	5	3	5.10986	0.0469822	1	0.0298473	1
LY6E-DT	intronic	deletion	5	3	5.10986	0.0469822	1	0.0298473	1
STX18-AS1	intronic	translocation	5	3	5.10986	0.0469822	1	0.0298473	1
HDHD3	intronic	deletion	5	3	5.10986	0.0469822	1	0.0298473	1
LINC00567	intergenic	deletion	5	3	5.10986	0.0469822	1	0.0298473	1
GPAA1	intergenic	translocation	5	3	5.10986	0.0469822	1	0.0298473	1
CCL3	intergenic	translocation	5	3	5.10986	0.0469822	1	0.0298473	1
MAL	intergenic	deletion	5	3	5.10986	0.0469822	1	0.0298473	1
AGBL1	intergenic	insertion	5	3	5.10986	0.0469822	1	0.0298473	1
OR7C2	intergenic	insertion	5	3	5.10986	0.0469822	1	0.0298473	1
ALKBH3	intronic	deletion	73	179	2.11139	0.0471781	1	0.0424258	1
HINT1	intergenic	insertion	46	99	1.75846	0.0474483	1	0.0474674	1
MEI4	intronic	insertion	32	62	1.80775	0.0476022	1	0.0393292	1
RAET1K	intronic	inversion	28	52	1.85023	0.0476283	1	0.0416967	1
ULBP1	intronic	inversion	28	52	1.85023	0.0476283	1	0.0416967	1
ULBP2	intronic	inversion	28	52	1.85023	0.0476283	1	0.0416967	1
LINC02450	intergenic	translocation	28	52	1.85023	0.0476283	1	0.0416967	1
KLHL6	intronic	duplication	16	24	2.16805	0.0478195	1	0.0356181	1
LYRM4	intronic	deletion	16	24	2.16805	0.0478195	1	0.0356181	1
RNF214	intronic	translocation	16	24	2.16805	0.0478195	1	0.0356181	1
ERAP2	intronic	duplication	51	113	1.7668	0.0480044	1	0.0386475	1
ZNF827	intronic	insertion	64	151	1.87857	0.0480513	1	0.0454063	1
SDR16C6P	intronic	deletion	61	142	1.8379	0.048148	1	0.0370931	1
MKRN2	intronic	translocation	20	33	2.00698	0.0484062	1	0.040636	1
LINC01285	intergenic	duplication	20	33	2.00698	0.0484062	1	0.040636	1
LINC02141	intronic	translocation	23	40	1.93012	0.0484785	1	0.0391812	1
PICSAR	intergenic	deletion	37	75	1.7711	0.0485905	1	0.0376214	1
LGALS8	intronic	deletion	8	8	3.12344	0.0493149	1	0.0370595	1
RFX3	intronic	deletion	8	8	3.12344	0.0493149	1	0.0370595	1
INTS4P2	intronic	deletion	8	8	3.12344	0.0493149	1	0.0370595	1
LOC441242	intronic	deletion	8	8	3.12344	0.0493149	1	0.0370595	1
ST6GAL1	intronic	insertion	8	8	3.12344	0.0493149	1	0.0370595	1
KIAA1522	intronic	translocation	8	8	3.12344	0.0493149	1	0.0370595	1
SEC22B	intronic	insertion	8	8	3.12344	0.0493149	1	0.0370595	1
RHBDL3	intronic	translocation	8	8	3.12344	0.0493149	1	0.0370595	1
SHROOM3	intronic	insertion	8	8	3.12344	0.0493149	1	0.0370595	1
ANXA10	intronic	deletion	8	8	3.12344	0.0493149	1	0.0370595	1
ADH1B	intergenic	deletion	8	8	3.12344	0.0493149	1	0.0370595	1
LINC00700	intergenic	deletion	8	8	3.12344	0.0493149	1	0.0370595	1
CYBRD1	intergenic	deletion	8	8	3.12344	0.0493149	1	0.0370595	1
