# Supplementary material for: Non-coding structural variation differentially impacts attention-deficit hyperactivity disorder (ADHD) gene networks in African American vs Caucasian children
Source: Sci Rep. 2020 Sep 17;10:15252. doi: 10.1038/s41598-020-71307-0 (PMC7499198; doi:10.1038/s41598-020-71307-0)
Supplement: Supplementary file 6 — Supplementary Table 5. [file 41598_2020_71307_MOESM6_ESM.xlsx]

## Sheet: overlap_AA_EA_meta_pV
Gene ID	AA_structure	AA_type	num in AA ADHD	num in AA controls	Gene ID	EA_structure	EA_type	num in EA ADHD	num in EA controls	OR for AA	p value for AA	OR for EA	p value for EA	OR of meta-analysis	p value of meta-analysis
RFTN1	intronic	translocation	53	92	RFTN1	intronic	translocation	26	46	2.88287	2.19e-06	1.93392	0.0376776	2.41422	1.43e-06
LINC01546	intronic	translocation	73	171	LINC01546	intronic	translocation	60	130	2.34902	0.000138624	2.09642	0.0112285	2.26242	2.24e-05
MPEG1	exonic	insertion	9	7	MPEG1	intergenic	insertion	23	29	4.79929	0.00260921	2.79025	0.0018879	3.25191	6.51e-05
LINC00924	intergenic	duplication	4	0	LINC00924	intergenic	duplication	32	51	Inf	0.00165475	2.31646	0.00397574	2.582	8.51e-05
ADAMTS16	intergenic	inversion	5	1	ADAMTS16	intronic	inversion	13	14	18.2049	0.00180491	3.01856	0.0115663	4.19437	0.000245857
LINC00649	intronic	translocation	5	2	LINC00649	intronic	translocation	5	1	9.09279	0.00718546	15.3938	0.00554722	11.3598	0.000443641
MIR3683	intergenic	duplication	22	40	MIR3683	intergenic	duplication	4	0	2.14955	0.0125383	Inf	0.00462227	2.28517	0.000623361
LINC01680	intergenic	translocation	5	4	LINC01680	intergenic	translocation	57	112	4.53226	0.0438847	2.37961	0.00180027	2.06874	0.000825281
CATSPERB	intronic	translocation	45	110	CATSPERB	intronic	translocation	8	5	1.71522	0.0220677	5.04753	0.00754256	1.68163	0.00161467
FRAS1	intronic	inversion	37	80	FRAS1	intronic	inversion	71	167	1.91765	0.00860821	2.23906	0.0195955	1.90534	0.00163411
CTD-2194D22.4	intergenic	insertion	67	187	CTD-2194D22.4	intergenic	insertion	4	0	1.61444	0.0378623	Inf	0.00462227	1.36808	0.00168896
SVILP1	intergenic	deletion	15	27	SVILP1	intronic	deletion	13	12	2.09228	0.046931	3.5476	0.00422065	2.55618	0.00188707
MAL	intronic	deletion	15	20	MAL	intergenic	deletion	5	3	2.87397	0.00485021	5.10986	0.0469822	3.03634	0.00213899
TTC28	intronic	insertion	29	57	TTC28	intronic	insertion	19	29	2.04945	0.00817058	2.1753	0.0307173	2.07419	0.00233162
CACNG4	intronic	deletion	33	75	CACNG4	intronic	deletion	11	10	1.76328	0.02871	3.53798	0.00914933	1.87944	0.00242835
HPD	intronic	deletion	113	360	HPD	intronic	deletion	3	0	5.01234	0.0128273	Inf	0.0223871	1.1222	0.00262914
RNF214	intronic	deletion	7	5	RNF214	intronic	deletion	16	24	5.15458	0.00726172	2.16805	0.0478195	2.78918	0.00311327
ALKBH3	intronic	deletion	85	240	ALKBH3	intronic	deletion	73	179	1.91706	0.00913763	2.11139	0.0471781	2.01229	0.00377174
MEI4	intergenic	duplication	4	1	MEI4	intronic	duplication	32	62	14.4396	0.00999475	1.80775	0.0476022	2.05051	0.0041157
ANKLE2	intronic	insertion	98	298	ANKLE2	intronic	insertion	82	205	2.00728	0.0242634	3.24826	0.0219299	2.38838	0.0045434
PCCA	intronic	deletion	12	17	PCCA	intronic	deletion	9	9	2.64778	0.0207564	3.14993	0.0335129	2.82264	0.00575318
LOC440896	intronic	deletion	7	6	LOC440896	exonic	deletion	5	3	4.28706	0.0150406	5.10986	0.0469822	4.5563	0.00583332
SNX7	intergenic	insertion	16	27	SNX7	intronic	insertion	36	70	2.25364	0.0236403	1.8596	0.0316664	2.00591	0.00613653
ARHGAP42	intronic	duplication	23	49	ARHGAP42	intronic	duplication	25	49	2.00975	0.0491078	2.14048	0.0157954	1.78327	0.00633091
LRCH1	intergenic	deletion	9	12	LRCH1	intronic	deletion	57	126	2.76887	0.0409194	1.91908	0.0251285	1.82914	0.00810246
HPCAL1	intronic	translocation	4	2	HPCAL1	intergenic	translocation	24	50	7.21348	0.0328468	1.96204	0.0346667	1.87861	0.00885658
AGBL1	intergenic	deletion	82	238	AGBL1	intergenic	deletion	5	3	1.72095	0.0285567	5.10986	0.0469822	1.31199	0.0102152
ERICH1	intronic	insertion	24	51	ERICH1	intronic	insertion	17	25	1.82383	0.0419876	2.23247	0.0341015	1.95231	0.0108087
STMN3	exonic	translocation	7	8	STMN3	intergenic	translocation	49	105	3.20186	0.046881	1.82848	0.0330118	1.8512	0.0115624
CCL3	intergenic	translocation	11	16	CCL3	intergenic	translocation	5	3	2.56104	0.0332954	5.10986	0.0469822	2.89643	0.0116701
DNAH17	intergenic	deletion	15	27	DNAH17	intronic	deletion	51	111	2.09228	0.046931	1.8226	0.0352662	1.82914	0.012254
ALDH3B2	intergenic	insertion	5	4	ALDH3B2	intergenic	insertion	11	13	4.53226	0.0438847	2.69217	0.0380213	3.24626	0.0123403
ANXA10	intergenic	translocation	20	39	ANXA10	intronic	translocation	8	8	1.96828	0.034948	3.12344	0.0493149	2.09487	0.0126905
SEC22B	intronic	insertion	8	10	SEC22B	intronic	insertion	8	8	2.94053	0.0443689	3.12344	0.0493149	3.06155	0.0155893
