# Supplementary material for: Non-coding structural variation differentially impacts attention-deficit hyperactivity disorder (ADHD) gene networks in African American vs Caucasian children
Source: Sci Rep. 2020 Sep 17;10:15252. doi: 10.1038/s41598-020-71307-0 (PMC7499198; doi:10.1038/s41598-020-71307-0)
Supplement: Supplementary file 7 — Supplementary Table 6. [file 41598_2020_71307_MOESM7_ESM.xlsx]

## Sheet: supplementary_table_6
Gene_ID	structure	type	AA OR	AA p value	EA OR	EA p value	meta OR	meta p value
RFTN1	intronic	translocation	2.88287	2.19e-06	1.93392	0.0376776	2.41422	1.43126e-06
LINC01546	intronic	translocation	2.34902	0.000138624	2.09642	0.0112285	2.26242	2.23722e-05
TTTY16	intergenic	translocation	2.51083	4.45e-05	1.74691	0.0833528	2.13821	5.00511e-05
XG	intronic	translocation	2.34351	0.000131639	1.88517	0.0289939	2.15772	5.14347e-05
PPEF1	intronic	translocation	1.68578	0.166446	4.15346	0.00017977	2.48312	0.000341617
GYG2P1	intergenic	translocation	2.19728	0.000456885	1.69289	0.0954184	1.99999	0.000481316
KLHL18	intronic	deletion	1.46214	0.11287	3.91431	0.000490017	1.99227	0.000597472
SRY	intergenic	translocation	2.23758	0.000303295	1.47214	0.231981	1.89812	0.000743121
VSIR	intronic	deletion	1.22213	0.455822	2.74152	0.000215005	1.68763	0.00100263
GPD2	intergenic	insertion	1.21011	0.610621	3.12243	0.000161111	1.88136	0.00100608
GYG2P1	intergenic	insertion	2.03048	0.00144991	1.66082	0.0849374	1.88583	0.00123178
GYG2P1	intergenic	deletion	2.21543	0.000378158	1.36483	0.340328	1.81569	0.00128158
NLGN4X	intronic	translocation	2.25929	0.000368254	1.34613	0.408204	1.82264	0.00147357
TTTY12	intergenic	duplication	5.36645	0.13459	8.4625	0.00112246	7.51863	0.00148016
LOC100288637	intronic	inversion	1.1032	0.780157	3.17871	0.000243706	1.46831	0.00181912
LINC02352	intronic	inversion	1.1032	0.780157	3.17871	0.000243706	1.46831	0.00181912
OTUD7A	intronic	inversion	1.1032	0.780157	3.17871	0.000243706	1.46831	0.00181912
MTMR10	intronic	inversion	1.1032	0.780157	3.17871	0.000243706	1.46831	0.00181912
HERC2P10	intronic	inversion	1.1032	0.780157	3.17871	0.000243706	1.46831	0.00181912
LOC283710	intronic	inversion	1.1032	0.780157	3.17871	0.000243706	1.46831	0.00181912
FAN1	intronic	inversion	1.1032	0.780157	3.17871	0.000243706	1.46831	0.00181912
MIR211	intronic	inversion	1.1032	0.780157	3.17871	0.000243706	1.46831	0.00181912
TRPM1	intronic	inversion	1.1032	0.780157	3.17871	0.000243706	1.46831	0.00181912
KLF13	intronic	inversion	1.1032	0.780157	3.17871	0.000243706	1.46831	0.00181912
ITFG1	intronic	inversion	1.17357	0.636867	12.7256	0.000316588	6.09078	0.00191727
PNPLA1	intronic	insertion	4.15468	0.00184142	Inf	0.111373	4.45892	0.00194668
FAM71E2	intronic	deletion	1.40387	0.154195	2.37498	0.00138501	1.71805	0.00201849
PHKB	intronic	inversion	1.76301	0.814571	12.7256	0.000316588	7.62241	0.00238878
ANKRD62	intergenic	translocation	2.7786	0.00121827	4.51041	0.214186	2.63993	0.00241398
CACNG4	intronic	deletion	1.76328	0.02871	3.53799	0.00914933	1.87944	0.00242835
LOC101928978	intronic	deletion	22.0516	0.000315229	2.95477	0.977975	11.765	0.00280062
OLFM1	intronic	deletion	1.9279	0.139783	5.74615	0.00236262	2.67397	0.00297744
SLC22A2	intronic	translocation	2.62642	0.000479499	1.17929	0.776539	1.84422	0.00331231
ANKRD36B	intronic	insertion	1.27342	0.659445	3.00949	0.000566547	2.12459	0.00332223
STK32A	intronic	deletion	2.24897	0.000860764	1.32893	0.460197	1.78273	0.00349925
CCDC40	intronic	insertion	1.95582	0.00511211	1.69091	0.0797603	1.81165	0.00359013
ALKBH3	intronic	deletion	1.91706	0.00913763	2.11139	0.0471781	2.01229	0.00377174
CYP51A1	intronic	insertion	1.08631	0.835902	2.51771	0.000595629	1.56796	0.00428438
TBC1D16	intronic	deletion	1.51753	0.0919061	15.3938	0.00554722	1.49572	0.00437502
NBPF19	intronic	translocation	2.10668	0.00995541	2.25264	0.0522386	2.1124	0.0044525
ADGRL4	intergenic	duplication	2.0917	0.000887811	1.22512	0.659013	1.70231	0.00494027
TGIF2LY	intergenic	translocation	1.99625	0.00231895	1.46446	0.257932	1.73613	0.00503729
NNT	intergenic	translocation	2.28197	0.000678498	1.16076	0.886624	1.78079	0.00506281
BBS9	intronic	deletion	1.28969	0.58061	3.51408	0.00105818	1.99809	0.00515771
PCCA	intronic	deletion	2.64778	0.0207564	3.14993	0.0335129	2.82264	0.00575318
TTTY10	intergenic	deletion	2.1227	0.00108275	1.18475	0.70439	1.66443	0.00623771
RORB	intergenic	deletion	1.98506	0.00785418	2.0649	0.0974023	1.91184	0.00625447
HPCAL1	intergenic	insertion	1.86539	0.0346667	1.96204	0.0238101	1.94932	0.00668557
SLC22A23	intronic	deletion	2.06024	0.00690189	1.95885	0.126253	1.95591	0.00701066
TET3	intronic	duplication	1.50851	0.307799	3.55926	0.00285847	2.09487	0.00707014
NRAP	intronic	insertion	3.52796	0.926369	Inf	0.000967879	20.0989	0.00718805
CRHR1	intergenic	deletion	1.61963	0.113428	2.07491	0.00796044	1.86834	0.00723241
CDH23	intronic	deletion	1.20999	0.861655	Inf	0.00109295	2.42983	0.00750362
CHD4	intronic	deletion	1.99158	0.00217662	1.35981	0.447099	1.57924	0.00772202
MROH1	intronic	deletion	2.17485	0.00850439	2.00506	0.115599	2.12263	0.00779084
IQSEC3	exonic	deletion	1.59926	0.0838781	2.01515	0.0125989	1.81961	0.00829833
ARL15	intronic	translocation	1.1032	0.780157	2.39743	0.00135582	1.51906	0.00830504
NLGN4Y	intronic	translocation	2.01053	0.00291478	1.3743	0.366953	1.71592	0.00838608
MIR5095	intronic	insertion	1.75148	0.212948	3.94473	0.00506742	2.39401	0.0084511
LINC01322	intronic	deletion	2.15324	0.00122988	1.04494	0.887394	1.65477	0.00853496
ZNF71	intronic	deletion	2.6277	0.00119456	1.17196	0.92424	1.79198	0.00862135
TRPM3	intronic	insertion	1.43183	0.128748	2.06549	0.00881308	1.61381	0.00882931
MIR663AHG	intronic	translocation	7.10484	0.247369	Inf	0.00462227	20.0989	0.00888854
AFAP1	intronic	deletion	1.6718	0.0540034	2.23569	0.021878	1.82173	0.00914588
TTTY23B	intergenic	duplication	2.44728	0.00167774	1.27915	0.71064	1.91676	0.00921848
LOC100133286	intronic	insertion	1.31757	0.277582	Inf	0.00462227	1.28395	0.00982633
LOC105369306	intronic	insertion	1.31757	0.277582	Inf	0.00462227	1.28395	0.00982633
PTEN	intergenic	insertion	1.30323	0.290597	2.17018	0.00457588	1.62996	0.0101363
MRPL42	intronic	insertion	1.42307	0.166934	2.13068	0.00813259	1.6916	0.0103206
UBE2G2	intergenic	deletion	1.46162	0.125511	2.03168	0.0109962	1.7206	0.0104691
ACVR2A	intergenic	translocation	4.22807	0.00887432	3.04758	0.160598	3.7053	0.0107652
ERICH1	intronic	insertion	1.82382	0.0419876	2.23247	0.0341015	1.95231	0.0108087
DNAH5	intronic	insertion	1.42982	0.134965	2.10799	0.0110094	1.61357	0.0111616
MIR34AHG	intronic	translocation	1.92876	0.163241	3.53799	0.00914933	2.51948	0.0112115
TXN2	intergenic	insertion	4.79929	0.00260921	Inf	0.580725	4.84583	0.0113524
CCL3	intergenic	translocation	2.56104	0.0332954	5.10986	0.0469822	2.89643	0.0116701
RPRD2	intronic	duplication	6.05316	0.0200104	2.31576	0.0786321	3.06156	0.0117293
EMCN	intergenic	deletion	3.31097	0.00193535	1.22636	0.825522	1.84395	0.0118854
ZNF37A	intronic	insertion	1.45647	0.302428	4.77351	0.0053388	1.83929	0.0119943
FZD9	intergenic	deletion	Inf	0.00165475	2.95477	0.977975	16.6589	0.0120181
LINC00706	intergenic	insertion	2.87397	0.00485021	1.72666	0.334346	2.3325	0.0120396
LOC440896	intronic	deletion	4.28706	0.0150406	Inf	0.111373	5.06945	0.0123822
MPEG1	exonic	insertion	4.79929	0.00260921	1.71135	0.646116	3.16738	0.0124508
LINC01680	intergenic	insertion	1.04031	0.999522	2.37961	0.00180027	1.46226	0.0131722
MIR181A1HG	intergenic	deletion	2.16342	0.0030812	1.22826	0.607915	1.63653	0.0136365
RBM26	intronic	deletion	1.77875	0.156368	2.10276	0.0121148	2.01373	0.0137699
LOC101927079	splicing	deletion	1.86877	0.0059047	1.38243	0.334113	1.65187	0.0142602
OR4N4	splicing	deletion	1.86877	0.0059047	1.38243	0.334113	1.65187	0.0142602
CCSER2	intergenic	insertion	1.80543	0.0278715	1.95641	0.0709227	1.8267	0.0142844
TBL2	intergenic	insertion	2.24997	0.00269994	1.22867	0.754008	1.72008	0.0146512
ESCO2	intergenic	deletion	1.45051	0.113821	2.04474	0.018436	1.5643	0.0150383
SEC22B	intronic	insertion	2.94053	0.0443689	3.12344	0.0493149	3.06156	0.0155893
SNX7	intergenic	insertion	2.25363	0.0236403	3.82107	0.0937008	2.34984	0.0157549
RELB	intronic	deletion	2.35123	0.00643707	1.61601	0.345587	2.02624	0.0158127
PBK	intronic	insertion	1.41629	0.140987	2.09486	0.0158922	1.53054	0.0159105
LINC02241	intronic	deletion	1.82144	0.00761102	1.5654	0.29599	1.55784	0.0159848
SVILP1	intronic	translocation	1.38514	0.539902	3.5476	0.00422065	2.09976	0.0161429
LINC02006	intronic	translocation	9.09279	0.00718546	5.96225	0.33736	7.8364	0.0170227
PHACTR4	intronic	insertion	1.81208	0.0122651	1.77416	0.199518	1.67029	0.0171612
ANKRD20A2	intergenic	deletion	6.45523	0.00303253	1.07358	0.819856	2.47286	0.0173962
UBASH3A	intronic	deletion	2.13616	0.53925	Inf	0.00462227	4.69142	0.0174341
MYBPC1	intergenic	translocation	1.05653	0.788689	6.32819	0.0031743	2.65324	0.0174998
TWISTNB	intergenic	translocation	1.70816	0.0712789	1.84572	0.0351663	1.81389	0.0175183
TMPRSS9	intergenic	insertion	1.62351	0.0356849	1.6925	0.071275	1.64402	0.0177386
SCGB1B2P	intronic	insertion	1.93809	0.00513661	2.00335	0.502663	1.67471	0.0179685
RNF214	intronic	deletion	5.15458	0.00726172	2.41167	0.365506	3.73481	0.0183979
JARID2	intergenic	insertion	3.61952	0.0813939	4.63662	0.0326941	4.15599	0.0184388
ICA1	intronic	deletion	2.17822	0.0360795	1.96898	0.0760235	2.10799	0.0189225
SNTG2	intronic	deletion	Inf	0.01778	Inf	0.160216	Inf	0.0195443
CTH	intergenic	duplication	3.4954	0.00350574	1.22656	0.834693	2.0687	0.0199979
SLC9A8	intronic	deletion	1.83118	0.0125063	1.44681	0.242641	1.66944	0.0206278
LOC440982	intergenic	translocation	2.4947	0.0296206	2.10745	0.102571	2.3325	0.0206492
LINC02268	intergenic	insertion	4.19053	0.00524908	Inf	0.580725	4.23489	0.0207075
SYNE2	intronic	deletion	1.44696	0.118109	1.9989	0.0261508	1.66625	0.020941
LINC01347	intergenic	translocation	1.56047	0.0940895	1.83668	0.0329413	1.71592	0.0210034
HIRA	intronic	insertion	1.94776	0.00711021	1.32071	0.436926	1.63527	0.021045
LRP2	intronic	insertion	1.46159	0.352314	2.62577	0.00882655	1.95013	0.0210628
MACF1	intronic	translocation	1.34751	0.233343	2.07677	0.0134862	1.61323	0.0212773
OR11H12	intergenic	duplication	1.53367	0.567782	15.3938	0.00554722	2.47286	0.0212929
MMP24-AS1-EDEM2	intronic	deletion	1.22978	0.607032	4.77351	0.0053388	1.56996	0.021817
ACOT11	intronic	deletion	2.02706	0.00339262	1.0999	0.976185	1.5471	0.0222232
RASSF3	intergenic	deletion	1.28205	0.426098	2.43962	0.00794023	1.62572	0.0226307
SCNN1A	intronic	translocation	1.33067	0.299244	2.15878	0.0113636	1.62028	0.0227283
SPOCK1	intergenic	duplication	7.32607	0.00475598	1.47548	0.715152	4.69142	0.0227326
OLA1	intronic	insertion	1.26007	0.598432	2.96005	0.00568538	1.77731	0.0227387
NUMB	intronic	translocation	1.47784	0.0980113	1.81388	0.0352039	1.56332	0.0230115
PROS1	intergenic	insertion	2.0146	0.0442587	2.31576	0.0786321	2.09487	0.0231802
DCAF1	intronic	insertion	1.91774	0.00358497	1.06873	0.978275	1.48904	0.0233326
CFAP58	intronic	deletion	2.1515	0.0107171	2.02749	0.328222	1.99813	0.0233918
LOC101927446	intergenic	insertion	1.17357	0.636867	15.3938	0.00554722	5.00818	0.023478
PLBD1-AS1	intronic	deletion	2.26928	0.00394866	1.14658	0.900472	1.73142	0.0236068
TRIB1	intergenic	translocation	2.03901	0.00965653	1.3883	0.369309	1.72897	0.0236665
LRRC37B	intergenic	deletion	1.73361	0.0182463	1.48933	0.197762	1.6326	0.0239039
AGRN	intronic	deletion	1.56153	0.0538362	1.74658	0.0690323	1.57388	0.0245099
RNF169	intronic	deletion	2.01332	0.0389049	1.61873	0.10077	1.53496	0.0256457
FNDC3B	intronic	insertion	1.67468	0.0300073	1.60378	0.131852	1.63449	0.0258456
SLC25A33	intronic	translocation	Inf	0.0108323	3.00021	0.372175	6.6847	0.0262597
KCNB2	intronic	translocation	2.13616	0.53925	5.04753	0.00754256	3.73481	0.026457
PTPRD	intronic	insertion	1.75373	0.151264	Inf	0.0269277	2.64983	0.0264893
ITGA9	intronic	translocation	2.03636	0.020354	1.49535	0.200379	1.75001	0.0265186
SCGB3A2	intergenic	inversion	1.96828	0.034948	1.93567	0.118336	1.94819	0.0268324
D21S2088E	intergenic	duplication	1.02747	0.855758	3.29291	0.0048471	1.89668	0.0269
HNRNPU	intergenic	deletion	1.90771	0.0159459	1.69726	0.264024	1.77199	0.0272405
SPRY3	intergenic	deletion	1.47882	0.161344	1.95451	0.0262039	1.69357	0.0273376
LDB2	intronic	deletion	1.41128	0.160682	1.87883	0.0263255	1.56704	0.0273495
SCAMP1	intronic	deletion	1.15215	0.6332	2.26364	0.006755	1.4293	0.0276074
HFM1	intergenic	translocation	3.52796	0.926369	Inf	0.00462227	16.6589	0.0276328
TNFSF14	intergenic	translocation	2.25363	0.0236403	1.90779	0.183666	2.10469	0.0279595
TMEM108	intronic	inversion	2.76887	0.0409194	3.07262	0.107708	2.8553	0.0283149
INSIG2	intergenic	deletion	1.99399	0.369027	2.85952	0.0122621	2.63195	0.0289517
AIG1	intergenic	translocation	2.76887	0.0409194	Inf	0.111373	3.10409	0.0291259
LRRC9	intronic	deletion	1.53389	0.0671187	1.71437	0.0684466	1.63412	0.0293238
KHDRBS2	intergenic	translocation	1.96524	0.00809695	1.43722	0.570378	1.70935	0.0294544
OSBPL6	intronic	translocation	1.1412	0.917018	9.32208	0.0050579	1.68309	0.0295612
GYG1	intronic	deletion	3.52796	0.926369	9.32208	0.0050579	7.8364	0.0298151
IPO11	intronic	deletion	1.88735	0.00510698	1.10584	0.929808	1.49597	0.0301527
B3GNTL1	intronic	deletion	1.63952	0.204774	3.49809	0.0232131	2.18282	0.030179
CD81	intronic	deletion	1.51201	0.0756797	1.85575	0.06306	1.6614	0.0302802
LIPI	intronic	deletion	1.17357	0.636867	5.04753	0.00754256	3.79207	0.0304471
FAAH2	intergenic	insertion	14.4396	0.00999475	2.00335	0.502663	3.83841	0.0316186
IFT52	intronic	deletion	2.30675	0.0388897	5.18929	0.131141	2.85215	0.0320206
GUSBP2	intergenic	insertion	2.36369	0.677058	5.04753	0.00754256	4.23489	0.0320561
GP6	intronic	insertion	1.73641	0.024396	1.69624	0.209748	1.7503	0.0321102
DDIAS	intergenic	insertion	2.94069	0.0152214	5.96225	0.33736	2.95211	0.0322055
LOC339862	intronic	deletion	9.09279	0.00718546	1.78963	0.724286	3.83841	0.0325701
CSMD1	intronic	translocation	1.14796	0.701918	2.09688	0.00753024	1.43052	0.0329968
CADM1	intronic	insertion	1.75736	0.0448833	1.93567	0.118336	1.76671	0.0331316
TTC28	intronic	insertion	2.04945	0.00817058	1.22494	0.651915	1.63919	0.0332112
C5AR1	intergenic	insertion	2.37742	0.00857847	1.50411	0.639868	2.02336	0.0340598
ATOH7	intergenic	insertion	1.86877	0.0059047	1.06871	0.94318	1.47985	0.0344761
RFFL	intronic	translocation	1.65613	0.111815	2.20559	0.0501447	1.82456	0.0346718
RAD51L3-RFFL	intronic	translocation	1.65613	0.111815	2.20559	0.0501447	1.82456	0.0346718
CHEK2	intronic	insertion	9.09279	0.00718546	1.18099	0.787144	3.34264	0.034926
EDN3	intergenic	insertion	1.30543	0.356399	2.00094	0.0158864	1.60854	0.0349565
TYW1B	intergenic	deletion	1.14056	0.773137	3.99887	0.00739415	1.44562	0.0352398
RARB	intronic	translocation	1.99399	0.369027	3.20494	0.0155062	2.74743	0.0352682
TTN	intronic	duplication	1.67621	0.0249355	1.45463	0.22995	1.58008	0.0353286
LOC102724708	intronic	insertion	14.4396	0.00999475	Inf	0.580725	16.6589	0.035691
CRYL1	intergenic	insertion	10.7384	0.0523766	Inf	0.111373	16.6589	0.035841
IKBKB	intronic	deletion	1.31664	0.262321	2.86584	0.0226191	1.63728	0.0363552
ESRRG	intergenic	deletion	2.64886	0.0371203	2.24761	0.163233	2.48033	0.0369989
PBK	intronic	deletion	1.32071	0.257328	2.04014	0.0239433	1.45419	0.037519
ACTR3BP5	intergenic	duplication	1.70105	0.0296284	1.49697	0.210683	1.59141	0.0379302
LINC01558	intergenic	deletion	1.43335	0.249884	2.3349	0.0251423	1.69004	0.0381355
CDH8	intronic	deletion	1.74264	0.0876975	2.20027	0.0725251	1.92	0.0385285
ARHGAP42	intronic	insertion	1.09201	0.880106	2.14048	0.00731217	1.56277	0.0389085
BICD1	intronic	deletion	1.79246	0.0101882	1.21328	0.633176	1.48746	0.0389865
CDH23	intronic	insertion	1.46591	0.101746	1.83719	0.0635613	1.6261	0.0390681
TP53I11	intronic	insertion	1.28509	0.316026	1.94022	0.020485	1.52779	0.0391016
RRN3P2	intergenic	deletion	1.05431	0.961494	2.26364	0.006755	1.4406	0.039208
AGAP1	intronic	duplication	1.78366	0.0504598	1.82829	0.128906	1.78647	0.0392566
MEGF10	intronic	translocation	2.27464	0.00737671	1.04494	0.887394	1.65035	0.0394654
GNG12-AS1	intronic	translocation	1.57461	0.058078	2.7012	0.114012	1.48683	0.0398448
SVOPL	intronic	translocation	1.69122	0.0829273	1.98513	0.0812779	1.78173	0.0404387
ATF7IP	intergenic	deletion	1.4036	0.193894	2.06614	0.0352039	1.55418	0.0408664
MIR5095	intergenic	duplication	1.51753	0.0919061	1.67964	0.074987	1.6066	0.041195
LINC01782	intergenic	deletion	1.53702	0.0739646	3.82107	0.0937008	1.439	0.0413879
CLRN1-AS1	intronic	deletion	1.69523	0.0217562	1.51901	0.319198	1.52169	0.0414575
LOC101927269	intergenic	insertion	1.10341	0.923258	5.04753	0.00754256	2.09049	0.0415529
PPP1R2P2	intergenic	deletion	5.48522	0.0120778	Inf	0.580725	5.87096	0.0418019
ZCCHC17	intronic	insertion	1.28566	0.311048	1.89306	0.0227012	1.50742	0.0420361
TAF3	intronic	deletion	1.94348	0.0270448	1.50022	0.261453	1.74366	0.0420846
HECTD2-AS1	intergenic	deletion	1.83025	0.009025	1.15952	0.786432	1.41789	0.0422163
ERVMER34-1	intergenic	translocation	5.15458	0.00726172	2.95477	0.977975	4.48436	0.0422372
FBXL21	intronic	duplication	1.49117	0.196522	2.87789	0.0363992	1.67004	0.0424916
EHD2	intronic	insertion	5.15458	0.00726172	1.11526	0.989586	1.86956	0.0426539
SHANK1	intronic	deletion	1.94304	0.0648804	Inf	0.111373	1.98241	0.0428503
PGS1	intronic	duplication	3.01504	0.00923277	1.49226	0.789603	2.3786	0.043167
CDC42EP4	intronic	deletion	2.94069	0.0152214	1.46373	0.480927	2.0548	0.0433153
KANSL1	intergenic	deletion	1.77217	0.102658	1.68126	0.0717397	1.71714	0.0435329
PAGE1	intronic	translocation	1.93185	0.190921	2.45777	0.0385918	2.24636	0.0435493
BTNL9	intronic	insertion	2.38802	0.329338	Inf	0.0223871	3.90433	0.0435735
AHCTF1	intergenic	deletion	4.22807	0.00887432	1.22656	0.834693	1.99696	0.0437424
CYP2C8	intronic	deletion	1.03356	0.94982	3.06193	0.00786421	1.41437	0.0440475
NOMO1	intronic	deletion	1.53867	0.0618179	2.38292	0.121369	1.68313	0.0442099
PSG1	intronic	duplication	3.17415	0.0096945	1.18099	0.787144	2.44953	0.0448361
ZNF148	intronic	deletion	1.92858	0.16368	3.17394	0.0466499	2.37865	0.0448588
SLC6A13	intronic	deletion	1.14695	0.887222	2.56508	0.00872243	1.80516	0.0453607
ODF3	intergenic	deletion	2.94069	0.0152214	1.4131	0.51083	1.98865	0.0455396
LOC105374060	intronic	deletion	1.87423	0.0172149	2.43644	0.452835	1.98295	0.0456365
EMID1	intronic	deletion	1.61314	0.0703548	1.60471	0.110945	1.45013	0.0456851
SDHAP1	intronic	inversion	Inf	0.0726906	3.07262	0.107708	4.48436	0.0458008
OR1M1	intronic	duplication	3.71696	0.00968366	1.10724	0.809931	2.38546	0.0458674
OR7G2	intronic	duplication	3.71696	0.00968366	1.10724	0.809931	2.38546	0.0458674
OR7G3	intronic	duplication	3.71696	0.00968366	1.10724	0.809931	2.38546	0.0458674
ZNF317	intronic	duplication	3.71696	0.00968366	1.10724	0.809931	2.38546	0.0458674
OR7G1	intronic	duplication	3.71696	0.00968366	1.10724	0.809931	2.38546	0.0458674
MUC16	intronic	duplication	3.71696	0.00968366	1.10724	0.809931	2.38546	0.0458674
KIF5B	intronic	insertion	1.15378	0.717417	2.10799	0.0110094	1.56685	0.0461349
ATAD3A	intergenic	deletion	2.09587	0.0137148	Inf	0.580725	1.93186	0.0464552
KLHL1	intergenic	insertion	1.67468	0.0300073	1.44832	0.26911	1.56657	0.0469895
ADCK1	intergenic	insertion	1.27342	0.659445	2.85952	0.0122621	1.83947	0.0470421
PRKCZ	intronic	translocation	Inf	0.0726906	Inf	0.111373	Inf	0.0470883
SNX27	intronic	deletion	Inf	0.0726906	Inf	0.111373	Inf	0.0470883
LOC102724708	intronic	duplication	Inf	0.0726906	Inf	0.111373	Inf	0.0470883
DNAH10	intronic	translocation	Inf	0.0726906	Inf	0.111373	Inf	0.0470883
LOC101929705	intronic	deletion	1.55572	0.0591117	1.55798	0.137214	1.50526	0.0471614
LAX1	intronic	translocation	1.47459	0.478919	2.97384	0.0169756	2.0687	0.0472529
SS18L1	intronic	translocation	2.10668	0.00995541	1.07358	0.819856	1.73737	0.047407
LINC01499	intergenic	deletion	1.80496	0.330053	2.927	0.0248726	2.38139	0.0476342
CDH13	intronic	deletion	1.20422	0.523819	2.13816	0.0157362	1.52366	0.0477958
PRDM16	intronic	duplication	1.05168	0.952485	2.56508	0.00872243	1.26539	0.0481077
WASF2	intronic	translocation	1.06325	0.996371	2.91064	0.00836266	1.54202	0.0482242
LOC101927822	intronic	duplication	2.37742	0.00857847	1.10906	0.974273	1.69162	0.0483461
ZFAT-AS1	intronic	duplication	2.37742	0.00857847	1.10906	0.974273	1.69162	0.0483461
ZFAT	intronic	duplication	2.37742	0.00857847	1.10906	0.974273	1.69162	0.0483461
ZNF536	intronic	insertion	1.48526	0.160683	1.77002	0.0523763	1.53689	0.0486244
ZNF92	intergenic	translocation	1.41286	0.148506	1.77029	0.056991	1.44363	0.0488512
STH	intergenic	deletion	1.75782	0.119558	1.68636	0.0708219	1.72886	0.0488695
RSPO4	exonic	deletion	2.1228	0.0732402	2.48128	0.115669	2.22604	0.0488899
YAE1D1	intergenic	insertion	2.41822	0.0112929	1.38324	0.751386	1.98865	0.0489554
LINC01677	intronic	translocation	1.30435	0.41737	2.1006	0.0203533	1.62572	0.0490008
PPP3CC	intronic	insertion	2.4808	0.0146439	Inf	0.580725	2.3786	0.0490448
TBCD	intronic	insertion	1.56615	0.0779824	1.63145	0.109773	1.60744	0.0493128
EIF3IP1	intergenic	translocation	2.08411	0.0256045	1.72666	0.334346	1.91847	0.0493148
TRDN-AS1	intronic	deletion	1.73991	0.015201	1.2768	0.569142	1.42891	0.0497465
